# Supplementary material for: Determining genotype and antimicrobial resistance of Salmonella Typhi in environmental samples by amplicon sequencing
Source: PLoS Negl Trop Dis. 2025 Jul 8;19(7):e0013211. doi: 10.1371/journal.pntd.0013211 (PMC12237024; doi:10.1371/journal.pntd.0013211)
Supplement: S1 Data — Separate tabs are on the sreadsheet for the positive chromosomal references, positive plasmid references, and all negative references. (XLSX) [file pntd.0013211.s001.xlsx]

## Sheet: Positive genomes - Chr
Name	Database	Accession Number	S. typhi Clade
Salmonella enterica subsp. enterica serovar Typhi strain IPCA	RefSeq	GCF_001357695.1	0.0.1
Salmonella enterica subsp. enterica serovar Typhi strain 09-6318	RefSeq	GCF_001107065.1	0.1.0
Salmonella enterica subsp. enterica serovar Typhi strain 05-8683	RefSeq	GCF_001099145.1	1.1.1
Salmonella enterica subsp. enterica serovar Typhi strain ct1-19	RefSeq	GCF_001365075.1	1.2.1
Salmonella enterica subsp. enterica serovar Typhi strain MDUST202	RefSeq	GCF_001141085.1	2.0.0
Salmonella enterica subsp. enterica serovar Typhi strain MDUST295	RefSeq	GCF_001146125.1	2.1.0
Salmonella enterica subsp. enterica serovar Typhi strain UI3608	RefSeq	GCF_001080205.1	2.2.0
Salmonella enterica subsp. enterica serovar Typhi strain E98-2107	RefSeq	GCF_001356955.1	2.3.1
Salmonella enterica subsp. enterica serovar Typhi strain 3525/3	RefSeq	GCF_001358655.1	2.5.1
Salmonella enterica subsp. enterica serovar Typhi strain A150	RefSeq	GCF_001360715.1	3.0.0
Salmonella enterica subsp. enterica serovar Typhi strain 129-0177-M	RefSeq	GCF_001082345.1	3.1.0
Salmonella enterica subsp. enterica serovar Typhi str. CT18	RefSeq	GCF_000195995.1	3.2.1 (CT18)
Salmonella enterica subsp. enterica serovar Typhi strain SV211	RefSeq	GCF_001082325.1	3.2.1
Salmonella enterica subsp. enterica serovar Typhi strain TY108	RefSeq	GCF_001080025.1	3.3.0
Salmonella enterica subsp. enterica serovar Typhi strain SV200	RefSeq	GCF_001361335.1	3.4.0
Salmonella enterica subsp. enterica serovar Typhi strain ty1-35	RefSeq	GCF_001242365.1	3.5.0
Salmonella enterica subsp. enterica serovar Typhi strain A180	RefSeq	GCF_001360775.1	4.1.0
Salmonella enterica subsp. enterica serovar Typhi strain ERL032200	RefSeq	GCF_001117925.1	4.2.0
Salmonella enterica subsp. enterica serovar Typhi strain 2008-003680	RefSeq	GCF_001359175.1	4.3.1
Salmonella enterica subsp. enterica serovar Typhi genome assembly, chromosome: 1	GenBank	GCF_900185485.1	4.3.1.1.P1

## Sheet: Positive genomes - Plas
Name	Database	Accession Number	S. typhi Clade
Salmonella enterica subsp. enterica serovar Typhi strain 311189_217186 plasmid pHCM1, complete sequence	GenBank	CP029645.1	4.3.1
Salmonella enterica subsp. enterica serovar Typhi strain 311189_201186 plasmid pHCM1, complete sequence	GenBank	CP029957.1	4.3.1
Salmonella enterica subsp. enterica serovar Typhi strain 311189_218186 plasmid pHCM1, complete sequence	GenBank	CP029926.1	4.3.1
Salmonella enterica subsp. enterica serovar Typhi strain 311189_252186 plasmid pHCM1, complete sequence	GenBank	CP029895.1	4.3.1
Salmonella enterica subsp. enterica serovar Typhi strain 311189_224186 plasmid pHCM1, complete sequence	GenBank	CP029877.1	4.3.1
Salmonella enterica subsp. enterica serovar Typhi strain 311189_223186 plasmid pHCM1, complete sequence	GenBank	CP029879.1	4.3.1
Salmonella enterica subsp. enterica serovar Typhi strain 311189_221186 plasmid pHCM1, complete sequence	GenBank	CP029924.1	4.3.1
Salmonella enterica subsp. enterica serovar Typhi strain 311189_220186 plasmid pHCM1, complete sequence	GenBank	CP029887.1	4.3.1
Salmonella enterica subsp. enterica serovar Typhi strain 311189_219186 plasmid pHCM1, complete sequence	GenBank	CP029910.1	4.3.1
Salmonella enterica subsp. enterica serovar Typhi strain 311189_215186 plasmid pHCM1, complete sequence	GenBank	CP029931.1	4.3.1
Salmonella enterica subsp. enterica serovar Typhi strain 311189_214186 plasmid pHCM1, complete sequence	GenBank	CP029934.1	4.3.1
Salmonella enterica subsp. enterica serovar Typhi strain 311189_213186 plasmid pHCM1, complete sequence	GenBank	CP029935.1	4.3.1
Salmonella enterica subsp. enterica serovar Typhi strain 311189_212186 plasmid pHCM1, complete sequence	GenBank	CP029943.1	4.3.1
Salmonella enterica subsp. enterica serovar Typhi strain 311189_210186 plasmid pHCM1, complete sequence	GenBank	CP029947.1	4.3.1
Salmonella enterica subsp. enterica serovar Typhi strain 311189_208186 plasmid pHCM1, complete sequence	GenBank	CP029948.1	4.3.1
Salmonella enterica subsp. enterica serovar Typhi strain 311189_207186 plasmid pHCM1, complete sequence	GenBank	CP029937.1	4.3.1
Salmonella enterica subsp. enterica serovar Typhi strain 311189_206186 plasmid pHCM1, complete sequence	GenBank	CP029939.1	4.3.1
Salmonella enterica subsp. enterica serovar Typhi strain 311189_204186 plasmid pHCM1, complete sequence	GenBank	CP029953.1	4.3.1
Salmonella enterica subsp. enterica serovar Typhi strain 311189_203186 plasmid pHCM1, complete sequence	GenBank	CP029941.1	4.3.1
Salmonella enterica subsp. enterica serovar Typhi strain 311189_202186 plasmid pHCM1, complete sequence	GenBank	CP029955.1	4.3.1
Salmonella enterica subsp. enterica serovar Typhi isolate ISP_03_07467_SGB110-sc-1979083 genome assembly, plasmid: 2	GenBank	LT906491.1	4.3.1
Salmonella enterica subsp. enterica serovar Typhi isolate ISP_03_07467_SGB110-sc-1979083 genome assembly, plasmid: 2	GenBank	LT905061.1	4.3.1
Salmonella enterica subsp. enterica serovar Typhi strain ty3-193 genome assembly, plasmid: 2	GenBank	LT904879.1	4.3.1
Salmonella enterica subsp. enterica serovar Typhi str. P-stx-12 plasmid, complete sequence	GenBank	CP003279.1	4.3.1

## Sheet: Negative genomes
Name	Database	Accession Number
Escherichia coli str. K-12 substr. MG1655, complete genome	RefSeq	GCF_000005845.2
Escherichia coli CFT073, complete genome	RefSeq	GCF_000007445.1
Escherichia coli O157:H7 str. Sakai DNA, complete genome	RefSeq	GCF_000008865.2
Escherichia coli BL21(DE3), complete genome	RefSeq	GCF_000009565.1
Escherichia coli str. K-12 substr. W3110 DNA, complete genome	RefSeq	GCF_000010245.2
Escherichia coli SE11 DNA, complete genome	RefSeq	GCF_000010385.1
Escherichia coli SE15 DNA, complete genome	RefSeq	GCF_000010485.1
Escherichia coli O103:H2 str. 12009 DNA, complete genome	RefSeq	GCF_000010745.1
Escherichia coli O111:H- str. 11128 DNA, complete genome	RefSeq	GCF_000010765.1
Escherichia coli UTI89, complete genome	RefSeq	GCF_000013265.1
Escherichia coli 536, complete genome	RefSeq	GCF_000013305.1
Escherichia coli APEC O1, complete genome	RefSeq	GCF_000014845.1
Escherichia coli E24377A, complete genome	RefSeq	GCF_000017745.1
Escherichia coli HS, complete genome	RefSeq	GCF_000017765.1
Escherichia coli B str. REL606, complete genome	RefSeq	GCF_000017985.1
Escherichia coli ATCC 8739, complete genome	RefSeq	GCF_000019385.1
Escherichia coli str. K12 substr. DH10B, complete genome	RefSeq	GCF_000019425.1
Escherichia coli SMS-3-5, complete genome	RefSeq	GCF_000019645.1
Escherichia coli O157:H7 str. EC4115, complete genome	RefSeq	GCF_000021125.1
Escherichia coli O157:H7 str. TW14359, complete genome	RefSeq	GCF_000022225.1
Escherichia coli BW2952, complete genome	RefSeq	GCF_000022345.1
Escherichia coli BL21(DE3), complete genome	RefSeq	GCF_000022665.1
Escherichia coli DH1, complete genome	RefSeq	GCF_000023365.1
Escherichia coli 'BL21-Gold(DE3)pLysS AG', complete genome	RefSeq	GCF_000023665.1
Escherichia coli O55:H7 str. CB9615, complete genome	RefSeq	GCF_000025165.1
Escherichia coli IHE3034, complete genome	RefSeq	GCF_000025745.1
Escherichia fergusonii ATCC 35469 chromosome, complete genome	RefSeq	GCF_000026225.1
Escherichia coli 55989 chromosome, complete genome	RefSeq	GCF_000026245.1
Escherichia coli IAI1 chromosome, complete genome	RefSeq	GCF_000026265.1
Escherichia coli S88 chromosome, complete genome	RefSeq	GCF_000026285.1
Escherichia coli IAI39 chromosome, complete genome	RefSeq	GCF_000026345.1
Escherichia coli 0127:H6 E2348/69 complete genome, strain E2348/69	RefSeq	GCF_000026545.1
Escherichia coli 042 complete genome	RefSeq	GCF_000027125.1
Escherichia coli O26:H11 str. 11368 DNA, complete genome	RefSeq	GCF_000091005.1
Escherichia coli KO11, complete genome	RefSeq	GCF_000147855.2
Escherichia coli ABU 83972, complete genome	RefSeq	GCF_000148365.1
Escherichia coli UM146, complete genome	RefSeq	GCF_000148605.1
Escherichia coli O83:H1 str. NRG 857C chromosome, complete genome	RefSeq	GCF_000183345.1
Escherichia coli W, complete genome	RefSeq	GCF_000184185.1
Escherichia coli ETEC H10407, complete genome	RefSeq	GCF_000210475.1
Escherichia coli UMNK88, complete genome	RefSeq	GCF_000212715.2
Escherichia coli PCN033, complete genome	RefSeq	GCF_000219515.2
Escherichia coli O7:K1 str. CE10, complete genome	RefSeq	GCF_000227625.1
Escherichia coli str. 'clone D i2', complete genome	RefSeq	GCF_000233875.1
Escherichia coli str. 'clone D i14', complete genome	RefSeq	GCF_000233895.1
Escherichia coli O55:H7 str. RM12579, complete genome	RefSeq	GCF_000245515.1
Escherichia coli P12b, complete genome	RefSeq	GCF_000257275.1
Escherichia coli KO11FL, complete genome	RefSeq	GCF_000258025.1
Escherichia coli W, complete genome	RefSeq	GCF_000258145.1
Escherichia coli Xuzhou21, complete genome	RefSeq	GCF_000262125.1
Escherichia coli DH1 (ME8569) DNA, complete genome	RefSeq	GCF_000270105.1
Escherichia coli LF82 chromosome, complete sequence	RefSeq	GCF_000284495.1
Escherichia coli ST131 strain EC958 chromosome, complete genome	RefSeq	GCF_000285655.3
Escherichia coli O104:H4 str. 2009EL-2050, complete genome	RefSeq	GCF_000299255.1
Escherichia coli O104:H4 str. 2011C-3493 chromosome, complete genome	RefSeq	GCF_000299455.1
Escherichia coli O104:H4 str. 2009EL-2071, complete genome	RefSeq	GCF_000299475.1
Escherichia coli APEC O78, complete genome	RefSeq	GCF_000332755.1
Escherichia coli str. K-12 substr. MDS42 DNA, complete genome	RefSeq	GCF_000350185.1
Escherichia coli O104:H21 str. CFSAN002236 chromosome, complete genome	RefSeq	GCF_000464955.2
Escherichia coli LY180, complete genome	RefSeq	GCF_000468515.1
Escherichia coli JJ1886, complete genome	RefSeq	GCF_000493755.1
Escherichia coli str. K-12 substr. MC4100 complete genome	RefSeq	GCF_000499485.1
Escherichia albertii KF1, complete genome	RefSeq	GCF_000512125.1
Escherichia coli O145:H28 str. RM13514, complete genome	RefSeq	GCF_000520035.1
Escherichia coli O145:H28 str. RM13516, complete genome	RefSeq	GCF_000520055.1
Escherichia coli strain ST540, complete genome	RefSeq	GCF_000597845.1
Escherichia coli strain ST540, complete genome	RefSeq	GCF_000599625.1
Escherichia coli strain ST540, complete genome	RefSeq	GCF_000599645.1
Escherichia coli strain ST2747, complete genome	RefSeq	GCF_000599665.1
Escherichia coli strain ST2747, complete genome	RefSeq	GCF_000599685.1
Escherichia coli strain ST2747, complete genome	RefSeq	GCF_000599705.1
Escherichia coli O145:H28 str. RM12761, complete genome	RefSeq	GCF_000662395.1
Escherichia coli O145:H28 str. RM12581, complete genome	RefSeq	GCF_000671295.1
Escherichia coli Nissle 1917, complete genome	RefSeq	GCF_000714595.1
Escherichia coli B7A, complete genome	RefSeq	GCF_000725265.1
Escherichia coli KLY, complete genome	RefSeq	GCF_000725305.1
Escherichia coli O157:H7 str. SS17, complete genome	RefSeq	GCF_000730345.1
Escherichia coli O157:H7 str. EDL933, complete genome	RefSeq	GCF_000732965.1
Escherichia coli ATCC 25922, complete genome	RefSeq	GCF_000743255.1
Escherichia coli BW25113, complete genome	RefSeq	GCF_000750555.1
Escherichia coli strain ECONIH1, complete genome	RefSeq	GCF_000784925.1
Escherichia coli ER2796, complete genome	RefSeq	GCF_000800215.1
Escherichia coli K-12 strain ER3413, complete genome	RefSeq	GCF_000800765.1
Escherichia coli RS218, complete genome	RefSeq	GCF_000800845.1
Escherichia coli strain RM9387, complete genome	RefSeq	GCF_000801165.1
Escherichia coli strain 94-3024, complete genome	RefSeq	GCF_000801185.2
Escherichia coli str. K-12 substr. MG1655, complete genome	RefSeq	GCF_000801205.1
Escherichia coli O157:H7 str. SS52, complete genome	RefSeq	GCF_000803705.1
Escherichia coli APEC IMT5155, complete genome	RefSeq	GCF_000813165.1
Escherichia coli strain 6409, complete genome	RefSeq	GCF_000814145.2
Escherichia coli strain 789, complete genome	RefSeq	GCF_000819645.1
Escherichia coli O157:H16 strain Santai, complete genome	RefSeq	GCF_000827105.1
Escherichia coli 1303, complete genome	RefSeq	GCF_000829985.1
Escherichia coli strain C41(DE3), complete genome	RefSeq	GCF_000830035.1
Escherichia coli ECC-1470, complete genome	RefSeq	GCF_000831565.1
Escherichia coli strain BL21 (TaKaRa), complete genome	RefSeq	GCF_000833145.1
Escherichia coli strain USML2, complete genome	RefSeq	GCF_000833635.2
Escherichia coli strain MNCRE44, complete genome	RefSeq	GCF_000931565.1
Escherichia coli genome assembly EcRV308Chr, chromosome : 1	RefSeq	GCF_000952955.1
Escherichia coli genome assembly EcHMS174Chr, chromosome : 1	RefSeq	GCF_000953515.1
Escherichia coli HUSEC2011 complete genome	RefSeq	GCF_000967155.2
Escherichia coli VR50, complete genome	RefSeq	GCF_000968515.1
Escherichia coli strain CI5, complete genome	RefSeq	GCF_000971615.1
Escherichia coli K-12 strain ER3454, complete genome	RefSeq	GCF_000974405.1
Escherichia coli K-12 strain ER3440, complete genome	RefSeq	GCF_000974465.1
Escherichia coli K-12 strain ER3476, complete genome	RefSeq	GCF_000974505.1
Escherichia coli K-12 strain ER3445, complete genome	RefSeq	GCF_000974535.1
Escherichia coli K-12 strain ER3466, complete genome	RefSeq	GCF_000974575.1
Escherichia coli K-12 strain ER3446, complete genome	RefSeq	GCF_000974825.1
Escherichia coli K-12 strain ER3475, complete genome	RefSeq	GCF_000974865.1
Escherichia coli K-12 strain ER3435, complete genome	RefSeq	GCF_000974885.1
Escherichia coli K-12 genome assembly EcoliK12AG100, chromosome : I	RefSeq	GCF_000981485.1
Escherichia coli O104:H4 str. C227-11, complete genome	RefSeq	GCF_000986765.1
Escherichia coli strain SEC470, complete genome	RefSeq	GCF_000987875.1
Escherichia coli strain SQ37, complete genome	RefSeq	GCF_000988355.1
Escherichia coli strain SQ88, complete genome	RefSeq	GCF_000988385.1
Escherichia coli strain SQ2203, complete genome	RefSeq	GCF_000988465.1
Escherichia coli strain CFSAN029787, complete genome	RefSeq	GCF_001007915.1
Escherichia coli K-12 GM4792 Lac+, complete genome	RefSeq	GCF_001020945.2
Escherichia coli K-12 GM4792 Lac-, complete genome	RefSeq	GCF_001021005.2
Escherichia coli strain NMEC O18, complete genome	RefSeq	GCF_001021595.1
Escherichia coli APEC O18, complete genome	RefSeq	GCF_001021615.1
Escherichia coli APEC O2-211 chromosome, complete genome	RefSeq	GCF_001021635.2
Escherichia coli PCN061, complete genome	RefSeq	GCF_001029125.1
Escherichia coli strain C43(DE3), complete genome	RefSeq	GCF_001039415.1
Escherichia coli strain NCM3722, complete genome	RefSeq	GCF_001043215.1
Escherichia coli ACN001, complete genome	RefSeq	GCF_001051135.1
Escherichia coli strain DH1Ec095, complete genome	RefSeq	GCF_001183645.1
Escherichia coli strain DH1Ec104, complete genome	RefSeq	GCF_001183665.1
Escherichia coli strain DH1Ec169, complete genome	RefSeq	GCF_001183685.1
Escherichia coli strain RR1, complete genome	RefSeq	GCF_001276585.2
Escherichia coli strain SF-088, complete genome	RefSeq	GCF_001280325.1
Escherichia coli strain SF-468, complete genome	RefSeq	GCF_001280345.1
Escherichia coli strain SF-166, complete genome	RefSeq	GCF_001280385.1
Escherichia coli strain SF-173, complete genome	RefSeq	GCF_001280405.1
Escherichia coli O157:H7 strain WS4202, complete genome	RefSeq	GCF_001307215.1
Escherichia coli str. K-12 substr. MG1655, complete genome	RefSeq	GCF_001308065.1
Escherichia coli strain K-12 substrain MG1655_TMP32XR1, complete genome	RefSeq	GCF_001308125.1
Escherichia coli strain K-12 substrain MG1655_TMP32XR2, complete genome	RefSeq	GCF_001308165.1
Escherichia coli strain 2012C-4227, complete genome	RefSeq	GCF_001420935.1
Escherichia coli strain 2009C-3133, complete genome	RefSeq	GCF_001420955.1
Escherichia coli strain YD786, complete genome	RefSeq	GCF_001442495.1
Escherichia coli strain CQSW20, complete genome	RefSeq	GCF_001455385.1
Escherichia coli strain uk_P46212, complete sequence	RefSeq	GCF_001469815.1
Escherichia coli strain ST648, complete genome	RefSeq	GCF_001485455.1
Escherichia coli strain CD306, complete genome	RefSeq	GCF_001513615.1
Escherichia coli strain JJ2434, complete genome	RefSeq	GCF_001513635.1
Escherichia coli strain JJ1897, complete genome	RefSeq	GCF_001513655.1
Escherichia coli strain ACN002, complete genome	RefSeq	GCF_001515725.1
Escherichia coli strain MRE600, complete genome	RefSeq	GCF_001542675.2
Escherichia coli str. K-12 substr. MG1655, complete genome	RefSeq	GCF_001544635.1
Escherichia albertii DNA, complete genome, strain: EC06-170	RefSeq	GCF_001549955.1
Escherichia coli O157:H7 strain JEONG-1266, complete genome	RefSeq	GCF_001558995.2
Escherichia coli B strain C2566, complete genome	RefSeq	GCF_001559615.2
Escherichia coli B strain C3029, complete genome	RefSeq	GCF_001559635.1
Escherichia coli K-12 strain DHB4, complete genome	RefSeq	GCF_001559655.1
Escherichia coli K-12 strain C3026, complete genome	RefSeq	GCF_001559675.1
Escherichia coli str. K-12 substr. MG1655 strain JW5437-1, complete genome	RefSeq	GCF_001566335.1
Escherichia coli strain SaT040, complete geome	RefSeq	GCF_001566615.1
Escherichia coli strain G749, complete genome	RefSeq	GCF_001566635.1
Escherichia coli strain MVAST0167, complete genome	RefSeq	GCF_001566655.1
Escherichia coli strain ZH193, complete genome	RefSeq	GCF_001566675.1
Escherichia coli strain ZH063, complete genome	RefSeq	GCF_001577325.1
Escherichia coli JJ1887, complete genome	RefSeq	GCF_001593565.1
Escherichia coli str. Sanji, complete genome	RefSeq	GCF_001610755.1
Escherichia coli strain 28RC1 chromosome, complete genome	RefSeq	GCF_001612475.1
Escherichia coli strain SRCC 1675 chromosome, complete genome	RefSeq	GCF_001612495.1
Escherichia coli strain Ecol_732, complete genome	RefSeq	GCF_001617565.1
Escherichia coli strain Ecol_743, complete genome	RefSeq	GCF_001618325.1
Escherichia coli strain Ecol_745, complete genome	RefSeq	GCF_001618345.2
Escherichia coli strain Ecol_448, complete genome	RefSeq	GCF_001618365.1
Escherichia coli strain 2011C-3911, complete genome	RefSeq	GCF_001644725.1
Escherichia coli strain 2013C-4465 chromosome, complete genome	RefSeq	GCF_001644745.1
Escherichia coli strain 2011C-4315 chromosome, complete genome	RefSeq	GCF_001645235.2
Escherichia coli O157 strain 180-PT54, complete genome	RefSeq	GCF_001650275.1
Escherichia coli O157 strain 644-PT8, complete genome	RefSeq	GCF_001650295.1
Escherichia coli O157:H7 strain FRIK2069, complete genome	RefSeq	GCF_001651925.2
Escherichia coli O157:H7 strain FRIK2533, complete genome	RefSeq	GCF_001651945.2
Escherichia coli O157:H7 strain FRIK2455, complete genome	RefSeq	GCF_001651965.2
Escherichia coli strain S51, complete genome	RefSeq	GCF_001660565.1
Escherichia coli strain NGF1, complete genome	RefSeq	GCF_001660585.1
Escherichia coli strain ER1821R, complete genome	RefSeq	GCF_001663075.1
Escherichia coli strain Eco889 chromosome, complete genome	RefSeq	GCF_001663475.1
Escherichia coli strain ECONIH2, complete genome	RefSeq	GCF_001675145.1
Escherichia coli strain 06-00048 chromosome, complete genome	RefSeq	GCF_001677475.1
Escherichia coli strain 09-00049, complete genome	RefSeq	GCF_001677495.1
Escherichia coli strain 08-00022, complete genome	RefSeq	GCF_001677515.1
Escherichia coli strain H1827/12, complete genome	RefSeq	GCF_001678925.1
Escherichia coli strain GB089, complete genome	RefSeq	GCF_001678965.1
Escherichia coli strain 210205630 chromosome, complete genome	RefSeq	GCF_001679985.1
Escherichia coli strain EC590 chromosome, complete genome	RefSeq	GCF_001682305.2
Escherichia coli strain K-15KW01 chromosome, complete genome	RefSeq	GCF_001683435.1
Escherichia coli strain UPEC 26-1 chromosome, complete genome	RefSeq	GCF_001693315.1
Escherichia coli strain O177:H21 chromosome, complete genome	RefSeq	GCF_001693635.1
Escherichia coli O157:H7 strain FRIK944, complete genome	RefSeq	GCF_001695515.1
Escherichia coli strain FORC_028, complete genome	RefSeq	GCF_001721125.1
Escherichia coli strain CFSAN004176, complete genome	RefSeq	GCF_001721225.1
Escherichia coli strain MS6198, complete genome	RefSeq	GCF_001721525.1
Escherichia coli strain K-12 NEB 5-alpha chromosome, complete genome	RefSeq	GCF_001723505.1
Escherichia coli strain 210221272 chromosome, complete genome	RefSeq	GCF_001735705.1
Escherichia coli strain FORC_031, complete genome	RefSeq	GCF_001750845.1
Escherichia coli O157:H7 strain 1130 chromosome, complete genome	RefSeq	GCF_001753445.1
Escherichia coli O157:H7 strain 2149 chromosome, complete genome	RefSeq	GCF_001753465.1
Escherichia coli O157:H7 strain 8368 chromosome, complete genome	RefSeq	GCF_001753485.1
Escherichia coli O157:H7 strain 2159 chromosome, complete genome	RefSeq	GCF_001753505.1
Escherichia coli O157:H7 strain 9234 chromosome, complete genome	RefSeq	GCF_001753525.1
Escherichia coli O157:H7 strain 3384 chromosome, complete genome	RefSeq	GCF_001753545.1
Escherichia coli O157:H7 strain 4276 chromosome, complete genome	RefSeq	GCF_001753565.1
Escherichia coli strain NADC 5570/86-24/6565 isolate mutant chromosome, complete genome	RefSeq	GCF_001806265.1
Escherichia coli strain NADC 5570/86-24/6564, complete sequence	RefSeq	GCF_001806285.1
Escherichia coli strain Y5, complete genome	RefSeq	GCF_001860505.1
Escherichia coli strain PA20, complete genome	RefSeq	GCF_001865295.1
Escherichia coli O25b:H4 chromosome, complete genome	RefSeq	GCF_001874485.1
Escherichia coli strain MRSN352231 chromosome, complete genome	RefSeq	GCF_001886535.1
Escherichia coli strain MRSN346638 chromosome, complete genome	RefSeq	GCF_001886555.1
Escherichia coli strain MRSN346355 chromosome, complete genome	RefSeq	GCF_001886575.1
Escherichia coli strain MRSN346595 chromosome, complete genome	RefSeq	GCF_001886755.1
Escherichia coli strain FORC_029, complete genome	RefSeq	GCF_001886895.1
Escherichia coli strain FORC_041, complete genome	RefSeq	GCF_001886935.1
Escherichia coli strain FMU073332, complete genome	RefSeq	GCF_001888075.1
Escherichia coli strain 155, complete genome	RefSeq	GCF_001890205.1
Escherichia coli strain 272 chromosome, complete genome	RefSeq	GCF_001890225.1
Escherichia coli strain 472, complete genome	RefSeq	GCF_001890245.1
Escherichia coli strain 350 chromosome, complete genome	RefSeq	GCF_001890265.1
Escherichia coli strain 9000, complete genome	RefSeq	GCF_001890285.1
Escherichia coli strain 7784 chromosome, complete genome	RefSeq	GCF_001890305.1
Escherichia coli strain 319, complete genome	RefSeq	GCF_001890325.1
Escherichia coli strain 10671 chromosome, complete genome	RefSeq	GCF_001890345.1
Escherichia coli strain MRSN346647, complete genome	RefSeq	GCF_001890365.1
Escherichia coli strain C1, complete genome	RefSeq	GCF_001900295.1
Escherichia coli strain C4, complete genome	RefSeq	GCF_001900315.1
Escherichia coli strain C10, complete genome	RefSeq	GCF_001900335.1
Escherichia coli strain C11, complete genome	RefSeq	GCF_001900355.1
Escherichia coli strain D7, complete genome	RefSeq	GCF_001900375.1
Escherichia coli strain D8, complete genome	RefSeq	GCF_001900395.1
Escherichia coli strain H5, complete genome	RefSeq	GCF_001900415.1
Escherichia coli strain H6, complete genome	RefSeq	GCF_001900435.1
Escherichia coli strain H7, complete genome	RefSeq	GCF_001900455.1
Escherichia coli strain H10, complete genome	RefSeq	GCF_001900475.1
Escherichia coli strain C2, complete genome	RefSeq	GCF_001900495.1
Escherichia coli strain C3, complete genome	RefSeq	GCF_001900515.1
Escherichia coli strain C5, complete genome	RefSeq	GCF_001900535.1
Escherichia coli strain C8, complete genome	RefSeq	GCF_001900555.1
Escherichia coli strain C9, complete genome	RefSeq	GCF_001900575.1
Escherichia coli strain D1, complete genome	RefSeq	GCF_001900595.1
Escherichia coli strain D2, complete genome	RefSeq	GCF_001900615.1
Escherichia coli strain D3, complete genome	RefSeq	GCF_001900635.1
Escherichia coli strain D4, complete genome	RefSeq	GCF_001900655.1
Escherichia coli strain D5, complete genome	RefSeq	GCF_001900675.1
Escherichia coli strain D6, complete genome	RefSeq	GCF_001900695.1
Escherichia coli strain D9, complete genome	RefSeq	GCF_001900715.1
Escherichia coli strain D10, complete genome	RefSeq	GCF_001900735.1
Escherichia coli strain H1, complete genome	RefSeq	GCF_001900775.1
Escherichia coli strain H2, complete genome	RefSeq	GCF_001900795.1
Escherichia coli strain H3, complete genome	RefSeq	GCF_001900815.1
Escherichia coli strain H8, complete genome	RefSeq	GCF_001900835.1
Escherichia coli strain H14, complete genome	RefSeq	GCF_001900885.1
Escherichia coli strain S3, complete genome	RefSeq	GCF_001900905.1
Escherichia coli strain S21, complete genome	RefSeq	GCF_001900925.1
Escherichia coli strain S40, complete genome	RefSeq	GCF_001900945.1
Escherichia coli strain S42, complete genome	RefSeq	GCF_001900965.1
Escherichia coli strain S43, complete genome	RefSeq	GCF_001900985.1
Escherichia coli strain H15, complete genome	RefSeq	GCF_001901005.1
Escherichia coli strain M1, complete genome	RefSeq	GCF_001901025.1
Escherichia coli strain M3, complete genome	RefSeq	GCF_001901045.1
Escherichia coli strain M6, complete genome	RefSeq	GCF_001901065.1
Escherichia coli strain M8, complete genome	RefSeq	GCF_001901085.1
Escherichia coli strain M9, complete genome	RefSeq	GCF_001901105.1
Escherichia coli strain M10, complete genome	RefSeq	GCF_001901125.1
Escherichia coli strain M11, complete genome	RefSeq	GCF_001901145.1
Escherichia coli strain M15, complete genome	RefSeq	GCF_001901165.1
Escherichia coli strain M18, complete genome	RefSeq	GCF_001901185.1
Escherichia coli strain M19, complete genome	RefSeq	GCF_001901215.1
Escherichia coli strain S1, complete genome	RefSeq	GCF_001901315.1
Escherichia coli strain S30, complete genome	RefSeq	GCF_001901365.1
Escherichia coli strain S50, complete genome	RefSeq	GCF_001901405.1
Escherichia coli strain C7, complete genome	RefSeq	GCF_001901425.1
Escherichia coli strain S56, complete genome	RefSeq	GCF_001901445.1
Escherichia coli strain S10 chromosome, complete genome	RefSeq	GCF_001901465.1
Escherichia coli strain tolC- chromosome, complete genome	RefSeq	GCF_001932515.1
Escherichia coli SLK172, complete genome	RefSeq	GCF_001936315.1
Escherichia coli strain WCHEC050613 chromosome, complete genome	RefSeq	GCF_001969285.3
Escherichia coli strain MGY chromosome, complete genome	RefSeq	GCF_001999185.1
Escherichia coli strain NCTC86 chromosome, complete genome	RefSeq	GCF_002007705.1
Escherichia coli strain MDR_56 chromosome, complete genome	RefSeq	GCF_002009315.1
Escherichia coli strain Ecol_224 chromosome, complete genome	RefSeq	GCF_002011945.1
Escherichia coli strain Ecol_276 chromosome, complete genome	RefSeq	GCF_002011965.1
Escherichia coli strain Ecol_316 chromosome, complete genome	RefSeq	GCF_002011985.1
Escherichia coli strain Ecol_517 chromosome, complete genome	RefSeq	GCF_002012005.1
Escherichia coli strain Ecol_542 chromosome, complete genome	RefSeq	GCF_002012025.1
Escherichia coli strain Ecol_545 chromosome, complete genome	RefSeq	GCF_002012045.1
Escherichia coli strain Ecol_656 chromosome, complete genome	RefSeq	GCF_002012065.1
Escherichia coli strain Ecol_AZ146 chromosome, complete genome	RefSeq	GCF_002012085.1
Escherichia coli strain Ecol_AZ147 chromosome, complete genome	RefSeq	GCF_002012105.1
Escherichia coli strain Ecol_AZ155 chromosome, complete genome	RefSeq	GCF_002012125.1
Escherichia coli strain Ecol_AZ159 chromosome, complete genome	RefSeq	GCF_002012145.1
Escherichia coli strain Ecol_AZ162 chromosome, complete genome	RefSeq	GCF_002012165.1
Escherichia coli strain Ecol_422 chromosome, complete genome	RefSeq	GCF_002012185.1
Escherichia coli strain Ecol_867 chromosome, complete genome	RefSeq	GCF_002012205.1
Escherichia coli strain Ecol_881 chromosome, complete genome	RefSeq	GCF_002012225.1
Escherichia coli strain Ecol_AZ153 chromosome, complete genome	RefSeq	GCF_002012245.1
Escherichia coli strain Ecol_AZ161 chromosome, complete genome	RefSeq	GCF_002012265.1
Escherichia coli strain Ecol_244 chromosome, complete genome	RefSeq	GCF_002012305.1
Escherichia coli NU14 chromosome, complete genome	RefSeq	GCF_002024865.1
Escherichia coli strain 13E0725 chromosome, complete genome	RefSeq	GCF_002055605.1
Escherichia coli strain AR_0118, complete genome	RefSeq	GCF_002055635.1
Escherichia coli strain AR_0061, complete genome	RefSeq	GCF_002056065.1
Escherichia coli strain AR_0069, complete genome	RefSeq	GCF_002056145.1
Escherichia coli strain AR_0104, complete genome	RefSeq	GCF_002056635.1
Escherichia coli strain 13E0780 chromosome, complete genome	RefSeq	GCF_002057245.1
Escherichia coli strain 13E0767 chromosome, complete genome	RefSeq	GCF_002057355.1
Escherichia coli strain DSM 103246 chromosome, complete genome	RefSeq	GCF_002058765.1
Escherichia coli strain FAM21845 chromosome, complete genome	RefSeq	GCF_002077195.1
Escherichia coli strain BLK9, complete genome	RefSeq	GCF_002078275.1
Escherichia coli strain BLK16 chromosome, complete genome	RefSeq	GCF_002078295.1
Escherichia coli C, complete genome	RefSeq	GCF_002079225.1
Escherichia coli strain BLR(DE3) chromosome, complete genome	RefSeq	GCF_002090355.1
Escherichia coli strain CFSAN051542 chromosome, complete genome	RefSeq	GCF_002105735.1
Escherichia coli strain HB-Coli0 chromosome, complete genome	RefSeq	GCF_002116715.2
Escherichia coli strain HST04, complete genome	RefSeq	GCF_002118095.1
Escherichia coli strain Z1002 chromosome, complete genome	RefSeq	GCF_002142675.1
Escherichia coli strain 5CRE51 chromosome, complete genome	RefSeq	GCF_002142695.1
Escherichia coli strain strain Z247 chromosome, complete genome	RefSeq	GCF_002142715.1
Escherichia coli strain 95JB1 chromosome, complete genome	RefSeq	GCF_002156825.1
Escherichia coli strain 95NR1 chromosome, complete genome	RefSeq	GCF_002156845.1
Escherichia coli strain 81009 chromosome, complete genome	RefSeq	GCF_002157245.1
Escherichia coli strain KSC9 chromosome, complete genome	RefSeq	GCF_002163655.1
Escherichia coli strain KSC64 chromosome, complete genome	RefSeq	GCF_002163695.1
Escherichia coli strain KSC1031 chromosome, complete genome	RefSeq	GCF_002163935.1
Escherichia coli strain KSC207 chromosome, complete genome	RefSeq	GCF_002163955.1
Escherichia coli strain WCHEC000837 chromosome, complete genome	RefSeq	GCF_002164595.2
Escherichia coli strain WCHEC96200 chromosome, complete genome	RefSeq	GCF_002164635.4
Escherichia coli strain WCHEC4533 chromosome, complete genome	RefSeq	GCF_002164645.3
Escherichia coli strain WCHEC020032 chromosome, complete genome	RefSeq	GCF_002164865.2
Escherichia coli strain SCEC020026 chromosome, complete genome	RefSeq	GCF_002164975.2
Escherichia coli strain SCEC020022 chromosome, complete genome	RefSeq	GCF_002165095.2
Escherichia coli strain SCEC020001 chromosome, complete genome	RefSeq	GCF_002165115.2
Escherichia coli strain AR_0149, complete genome	RefSeq	GCF_002180055.1
Escherichia coli strain AR_0119, complete genome	RefSeq	GCF_002180095.1
Escherichia coli strain AR_0162, complete genome	RefSeq	GCF_002180135.1
Escherichia coli strain AR_0058, complete genome	RefSeq	GCF_002180195.1
Escherichia coli strain AR_0151, complete genome	RefSeq	GCF_002180215.1
Escherichia coli strain AR_0128, complete genome	RefSeq	GCF_002180275.1
Escherichia coli strain AR_0114, complete genome	RefSeq	GCF_002192275.1
Escherichia coli strain AR_0150, complete genome	RefSeq	GCF_002192295.1
Escherichia coli strain H105, complete genome	RefSeq	GCF_002193095.1
Escherichia coli strain EC974 chromosome, complete genome	RefSeq	GCF_002196475.1
Escherichia coli strain EC1515 chromosome, complete genome	RefSeq	GCF_002196495.1
Escherichia coli strain AR_0137 chromosome, complete genome	RefSeq	GCF_002201835.1
Escherichia coli strain AR_0055 chromosome, complete genome	RefSeq	GCF_002202175.1
Escherichia coli O157 strain FDAARGOS_293 chromosome, complete genome	RefSeq	GCF_002208865.2
Escherichia coli O104:H4 strain FDAARGOS_348 chromosome, complete genome	RefSeq	GCF_002209105.2
Escherichia coli strain ABWA45 chromosome, complete genome	RefSeq	GCF_002211725.1
Escherichia coli strain M160133 chromosome, complete genome	RefSeq	GCF_002214205.1
Escherichia coli strain FORC_043 chromosome, complete genome	RefSeq	GCF_002214745.2
Escherichia coli strain PSUO2, complete genome	RefSeq	GCF_002215095.1
Escherichia coli strain PSUO78, complete genome	RefSeq	GCF_002215115.1
Escherichia coli strain PSUO103, complete genome	RefSeq	GCF_002215155.1
Escherichia coli strain E62 chromosome, complete genome	RefSeq	GCF_002220215.1
Escherichia coli strain FORC_044 chromosome, complete genome	RefSeq	GCF_002220265.1
Escherichia coli strain PAR, complete genome	RefSeq	GCF_002237305.1
Escherichia coli strain WAT, complete genome	RefSeq	GCF_002237325.1
Escherichia coli strain ECCTRSRTH03 chromosome, complete genome	RefSeq	GCF_002246595.2
Escherichia coli strain CDC#03-98 chromosome, complete genome	RefSeq	GCF_002249955.1
Escherichia coli O6:H16 strain 2011EL-1370-2 chromosome, complete genome	RefSeq	GCF_002269325.1
Escherichia coli strain CFSAN061770 chromosome, complete genome	RefSeq	GCF_002278115.2
Escherichia albertii DNA, complete genome, strain: NIAH_Bird_3	RefSeq	GCF_002285455.1
Escherichia albertii DNA, complete genome, strain: CB9786	RefSeq	GCF_002285475.1
Escherichia coli strain PA45B chromosome, complete genome	RefSeq	GCF_002285755.1
Escherichia coli strain ETEC-2265 chromosome, complete genome	RefSeq	GCF_002302315.1
Escherichia coli strain ETEC-2264 chromosome, complete genome	RefSeq	GCF_002302335.1
Escherichia coli strain 1943 chromosome, complete genome	RefSeq	GCF_002310555.1
Escherichia coli strain 317 chromosome, complete genome	RefSeq	GCF_002310575.1
Escherichia coli strain 144 chromosome, complete genome	RefSeq	GCF_002310595.1
Escherichia coli strain 1190 chromosome, complete genome	RefSeq	GCF_002310615.1
Escherichia coli strain 1105 chromosome, complete genome	RefSeq	GCF_002310635.1
Escherichia coli strain 746 chromosome, complete genome	RefSeq	GCF_002310655.1
Escherichia coli strain 127 chromosome, complete genome	RefSeq	GCF_002310675.1
Escherichia coli strain 1428 chromosome, complete genome	RefSeq	GCF_002310695.1
Escherichia coli strain 1223 chromosome, complete genome	RefSeq	GCF_002310715.1
Escherichia coli strain 1283 chromosome, complete genome	RefSeq	GCF_002310735.1
Escherichia coli DNA, complete genome, strain: MRY15-131	RefSeq	GCF_002357875.1
Escherichia coli DNA, complete genome, strain: MRY15-117	RefSeq	GCF_002357895.1
Escherichia coli DNA, complete genome, strain: 20Ec-P-124	RefSeq	GCF_002357915.1
Escherichia coli strain FDAARGOS_403 chromosome, complete genome	RefSeq	GCF_002393365.1
Escherichia coli strain FDAARGOS_401 chromosome, complete genome	RefSeq	GCF_002393465.1
Escherichia coli strain KL53 chromosome, complete genome	RefSeq	GCF_002494365.2
Escherichia coli strain IMT16316 chromosome, complete genome	RefSeq	GCF_002587005.1
Escherichia coli strain FDAARGOS_433 chromosome, complete genome	RefSeq	GCF_002589795.1
Escherichia coli strain FDAARGOS_448 chromosome, complete genome	RefSeq	GCF_002591135.1
Escherichia coli O91 str. RM7190 chromosome, complete genome	RefSeq	GCF_002716885.1
Escherichia coli O25:NM strain 2014EL-1343-2 chromosome, complete genome	RefSeq	GCF_002741175.1
Escherichia coli O6:H16 strain 2014EL-1346-6 chromosome, complete genome	RefSeq	GCF_002741195.1
Escherichia coli O15:H11 strain 90-9272 chromosome, complete genome	RefSeq	GCF_002741215.1
Escherichia coli O114:H49 strain 90-9280 chromosome, complete genome	RefSeq	GCF_002741255.1
Escherichia coli O182:H21 strain D181 chromosome, complete genome	RefSeq	GCF_002741275.1
Escherichia coli strain ATCC 43886 chromosome, complete genome	RefSeq	GCF_002741295.1
Escherichia coli O25:H16 strain F5505-C1 chromosome, complete genome	RefSeq	GCF_002741315.1
Escherichia coli strain F5656C1 chromosome, complete genome	RefSeq	GCF_002741335.1
Escherichia coli strain ATCC 43896 chromosome, complete genome	RefSeq	GCF_002741355.1
Escherichia albertii strain 2014C-4356 chromosome, complete genome	RefSeq	GCF_002741375.1
Escherichia coli O169:H41 strain 2014EL-1345-2 chromosome, complete genome	RefSeq	GCF_002741435.1
Escherichia coli O128:H27 strain 90-9281 chromosome, complete genome	RefSeq	GCF_002741455.1
Escherichia coli O27:H7 strain B4103-1 chromosome, complete genome	RefSeq	GCF_002741475.1
Escherichia coli O169:H41 strain F6326-C1 chromosome, complete genome	RefSeq	GCF_002741495.1
Escherichia coli O6:H16 strain F6699 chromosome, complete genome	RefSeq	GCF_002741515.1
Escherichia coli strain F8111-1SC3 chromosome, complete genome	RefSeq	GCF_002741535.1
Escherichia coli strain F9792 chromosome, complete genome	RefSeq	GCF_002741555.1
Escherichia coli O6:H16 strain M9682-C1 chromosome, complete genome	RefSeq	GCF_002741575.1
Escherichia coli O178:H19 strain 2012C-4431 chromosome, complete genome	RefSeq	GCF_002741595.1
Escherichia coli strain WG5 chromosome, complete genome	RefSeq	GCF_002761835.1
Escherichia coli strain BH100 substr. MG2014 chromosome, complete genome	RefSeq	GCF_002763515.2
Escherichia coli isolate NQ3 chromosome, complete genome	RefSeq	GCF_002763995.1
Escherichia coli strain LS4 chromosome, complete genome	RefSeq	GCF_002764015.1
Escherichia coli strain CREC-532 chromosome, complete genome	RefSeq	GCF_002786655.1
Escherichia coli strain AR_0006, complete genome	RefSeq	GCF_002787215.1
Escherichia coli strain AR_0014, complete genome	RefSeq	GCF_002787315.1
Escherichia coli strain CREC-629 chromosome, complete genome	RefSeq	GCF_002787545.1
Escherichia coli strain CREC-544 chromosome, complete genome	RefSeq	GCF_002787645.1
Escherichia coli strain CREC-591 chromosome, complete genome	RefSeq	GCF_002787935.1
Escherichia coli strain AR_0015, complete genome	RefSeq	GCF_002788115.1
Escherichia coli strain AR_0011, complete genome	RefSeq	GCF_002788295.1
Escherichia coli strain AR_0019 chromosome, complete genome	RefSeq	GCF_002796445.1
Escherichia coli strain AR_0017 chromosome, complete genome	RefSeq	GCF_002796585.1
Escherichia coli strain CV839-15 chromosome, complete genome	RefSeq	GCF_002803805.1
Escherichia coli strain AMA1167 chromosome, complete genome	RefSeq	GCF_002803905.1
Escherichia coli strain WCHEC025943 chromosome, complete genome	RefSeq	GCF_002811555.3
Escherichia coli strain SC516 chromosome, complete genome	RefSeq	GCF_002812545.1
Escherichia coli str. K-12 substr. MG1655 strain K-12 chromosome, complete genome	RefSeq	GCF_002843685.1
Escherichia coli O121:H19 strain 16-9255 chromosome, complete genome	RefSeq	GCF_002844165.1
Escherichia coli strain ExPEC XM chromosome, complete genome	RefSeq	GCF_002844685.1
Escherichia coli strain MS8345 chromosome, complete genome	RefSeq	GCF_002846135.1
Escherichia coli strain DH5alpha chromosome, complete genome	RefSeq	GCF_002848225.1
Escherichia coli strain SCEC020023 chromosome, complete genome	RefSeq	GCF_002850675.4
Escherichia coli strain 14EC017 chromosome, complete genome	RefSeq	GCF_002853655.1
Escherichia coli strain 14EC020 chromosome, complete genome	RefSeq	GCF_002853715.1
Escherichia coli strain 14EC029 chromosome, complete genome	RefSeq	GCF_002853805.1
Escherichia coli strain 14EC047 chromosome, complete genome	RefSeq	GCF_002853965.1
Escherichia coli strain 14EC033 chromosome, complete genome	RefSeq	GCF_002854065.1
Escherichia coli strain 14EC001 chromosome, complete genome	RefSeq	GCF_002855325.1
Escherichia coli strain 14EC007 chromosome, complete genome	RefSeq	GCF_002855415.1
Escherichia coli strain BH100 chromosome, complete genome	RefSeq	GCF_002859105.1
Escherichia coli strain CRE1540 chromosome, complete genome	RefSeq	GCF_002860085.1
Escherichia coli strain CRE1493 chromosome, complete genome	RefSeq	GCF_002860105.1
Escherichia coli strain SMN197SH3 chromosome, complete genome	RefSeq	GCF_002863665.1
Escherichia coli strain SMN152SH1 chromosome, complete genome	RefSeq	GCF_002863685.1
Escherichia coli strain STEC299 chromosome, complete genome	RefSeq	GCF_002863845.1
Escherichia coli strain SMN013SH2 chromosome, complete genome	RefSeq	GCF_002863885.1
Escherichia coli strain SCEC020007 chromosome, complete genome	RefSeq	GCF_002870165.1
Escherichia albertii strain ChinaSP140150 chromosome, complete genome	RefSeq	GCF_002872455.1
Escherichia coli strain ML35 chromosome, complete genome	RefSeq	GCF_002879975.1
Escherichia coli BH100L substr. MG2017, complete genome	RefSeq	GCF_002887715.1
Escherichia coli strain CV839-06 chromosome, complete genome	RefSeq	GCF_002893905.2
Escherichia albertii strain 1551-2 chromosome, complete genome	RefSeq	GCF_002895205.1
Escherichia coli strain DH5alpha chromosome, complete genome	RefSeq	GCF_002899475.1
Escherichia coli strain CAR chromosome, complete genome	RefSeq	GCF_002899495.1
Escherichia coli strain LIM chromosome, complete genome	RefSeq	GCF_002899515.1
Escherichia coli strain CIT chromosome, complete genome	RefSeq	GCF_002899535.1
Escherichia coli BH100N substr. MG2017, complete genome	RefSeq	GCF_002900305.1
Escherichia marmotae strain HT073016 chromosome, complete genome	RefSeq	GCF_002900365.1
Escherichia coli strain ECONIH5 chromosome, complete genome	RefSeq	GCF_002903105.1
Escherichia coli strain ECONIH6 chromosome, complete genome	RefSeq	GCF_002903125.1
Escherichia coli strain YDC107 chromosome, complete genome	RefSeq	GCF_002925525.1
Escherichia coli strain DTU-1 chromosome, complete genome	RefSeq	GCF_002934025.1
Escherichia coli strain ECONIH4 chromosome, complete genome	RefSeq	GCF_002934895.1
Escherichia coli strain WCHEC005237 chromosome, complete genome	RefSeq	GCF_002945135.3
Escherichia coli strain 266917_2 chromosome, complete genome	RefSeq	GCF_002946715.1
Escherichia coli strain AR_0077 chromosome, complete genome	RefSeq	GCF_002948655.1
Escherichia coli strain 13P477T chromosome, complete genome	RefSeq	GCF_002951655.1
Escherichia coli strain Combat2C1 chromosome, complete genome	RefSeq	GCF_002951675.1
Escherichia coli strain Combat13F7 chromosome, complete genome	RefSeq	GCF_002951695.1
Escherichia coli strain 13KWH46 chromosome, complete genome	RefSeq	GCF_002951715.1
Escherichia coli strain 13P484A chromosome, complete genome	RefSeq	GCF_002951735.1
Escherichia coli strain 13TMH22 chromosome, complete genome	RefSeq	GCF_002951755.1
Escherichia coli strain 13C1065T chromosome, complete genome	RefSeq	GCF_002951775.1
Escherichia coli strain 13C1079T chromosome, complete genome	RefSeq	GCF_002951795.1
Escherichia coli strain FHI_NMBU_03 chromosome, complete genome	RefSeq	GCF_002951855.1
Escherichia coli strain Combat11I9 chromosome, complete genome	RefSeq	GCF_002952095.1
Escherichia coli strain FORC_042 chromosome, complete genome	RefSeq	GCF_002952695.1
Escherichia coli strain 7FA chromosome, complete genome	RefSeq	GCF_002952855.1
Escherichia coli strain 6FA chromosome, complete genome	RefSeq	GCF_002952875.1
Escherichia coli strain 6A chromosome, complete genome	RefSeq	GCF_002952895.1
Escherichia coli strain 3FA chromosome, complete genome	RefSeq	GCF_002952915.1
Escherichia coli strain 3A chromosome, complete genome	RefSeq	GCF_002952935.1
Escherichia coli strain 2_0 chromosome, complete genome	RefSeq	GCF_002952955.1
Escherichia coli strain 9A chromosome, complete genome	RefSeq	GCF_002952995.1
Escherichia coli strain 9FA chromosome, complete genome	RefSeq	GCF_002953015.1
Escherichia coli strain 8A chromosome, complete genome	RefSeq	GCF_002953035.1
Escherichia coli strain 5A chromosome, complete genome	RefSeq	GCF_002953055.1
Escherichia coli strain 2FA chromosome, complete genome	RefSeq	GCF_002953075.1
Escherichia coli strain 1FA chromosome, complete genome	RefSeq	GCF_002953095.1
Escherichia coli strain HS13-1 chromosome, complete genome	RefSeq	GCF_002953435.1
Escherichia coli strain KBN10P04869 chromosome, complete genome	RefSeq	GCF_002953455.1
Escherichia coli strain 8FA chromosome, complete genome	RefSeq	GCF_002953755.1
Escherichia coli strain 7A chromosome, complete genome	RefSeq	GCF_002953775.1
Escherichia coli strain 5FA chromosome, complete genome	RefSeq	GCF_002953795.1
Escherichia coli strain 4FA chromosome, complete genome	RefSeq	GCF_002953815.1
Escherichia coli strain 4A chromosome, complete genome	RefSeq	GCF_002953835.1
Escherichia coli strain 2F_0 chromosome, complete genome	RefSeq	GCF_002953855.1
Escherichia coli strain 2A chromosome, complete genome	RefSeq	GCF_002953875.1
Escherichia coli strain 1A chromosome, complete genome	RefSeq	GCF_002953895.1
Escherichia coli strain WB61 chromosome, complete genome	RefSeq	GCF_002966755.1
Escherichia coli strain AR_0369 chromosome, complete genome	RefSeq	GCF_002968715.1
Escherichia coli strain AR_0372 chromosome, complete genome	RefSeq	GCF_002968735.1
Escherichia coli strain 13P460A chromosome, complete genome	RefSeq	GCF_002968935.1
Escherichia coli O104:H4 strain FDAARGOS_349 chromosome, complete genome	RefSeq	GCF_002983645.1
Escherichia coli strain AS19-RrmA- chromosome, complete genome	RefSeq	GCF_002993265.1
Escherichia coli strain EC11 chromosome, complete genome	RefSeq	GCF_002996665.1
Escherichia coli strain AR_0081 chromosome, complete genome	RefSeq	GCF_002996945.1
Escherichia coli strain AR_0374 chromosome, complete genome	RefSeq	GCF_002999075.1
Escherichia coli strain RM14721 chromosome, complete genome	RefSeq	GCF_003013205.1
Escherichia coli strain 2015C-3163 chromosome, complete genome	RefSeq	GCF_003017375.1
Escherichia coli strain 2015C-3101 chromosome, complete genome	RefSeq	GCF_003017455.1
Escherichia coli strain 2015C-3108 chromosome, complete genome	RefSeq	GCF_003017555.1
Escherichia coli strain 2014C-4135 chromosome, complete genome	RefSeq	GCF_003017615.1
Escherichia coli strain 2013C-3033 chromosome, complete genome	RefSeq	GCF_003017765.1
Escherichia coli strain 2013C-4830 chromosome, complete genome	RefSeq	GCF_003017805.1
Escherichia coli strain 2014C-3051 chromosome, complete genome	RefSeq	GCF_003017915.1
Escherichia coli strain 2015C-3121 chromosome, complete genome	RefSeq	GCF_003017935.1
Escherichia coli strain 2014C-3946 chromosome, complete genome	RefSeq	GCF_003017955.1
Escherichia coli strain 2013C-4361 chromosome, complete genome	RefSeq	GCF_003017975.1
Escherichia coli strain 2014C-3307 chromosome, complete genome	RefSeq	GCF_003017995.1
Escherichia coli strain 2013C-4404 chromosome, complete genome	RefSeq	GCF_003018015.1
Escherichia coli strain 2015C-4944 chromosome, complete genome	RefSeq	GCF_003018035.1
Escherichia coli strain 2013C-3252 chromosome, complete genome	RefSeq	GCF_003018055.1
Escherichia coli strain 2013C-3492 chromosome, complete genome	RefSeq	GCF_003018075.1
Escherichia coli strain 2014C-3338 chromosome, complete genome	RefSeq	GCF_003018095.1
Escherichia coli strain 88-3493 chromosome, complete genome	RefSeq	GCF_003018115.1
Escherichia coli strain 2014C-3050 chromosome, complete genome	RefSeq	GCF_003018135.1
Escherichia coli strain 2014C-3061 chromosome, complete genome	RefSeq	GCF_003018155.1
Escherichia coli strain 89-3156 chromosome, complete genome	RefSeq	GCF_003018195.1
Escherichia coli strain 2015C-3905 chromosome, complete genome	RefSeq	GCF_003018215.1
Escherichia coli strain 2012C-4221 chromosome, complete genome	RefSeq	GCF_003018235.1
Escherichia coli strain 2012C-4502 chromosome, complete genome	RefSeq	GCF_003018255.1
Escherichia coli strain 2014C-3097 chromosome, complete genome	RefSeq	GCF_003018275.1
Escherichia coli strain 2013C-3513 chromosome, complete genome	RefSeq	GCF_003018315.1
Escherichia coli strain 00-3076 chromosome, complete genome	RefSeq	GCF_003018355.1
Escherichia coli strain 2013C-4974 chromosome, complete genome	RefSeq	GCF_003018375.1
Escherichia coli strain 2014C-3011 chromosome, complete genome	RefSeq	GCF_003018395.1
Escherichia coli strain 88-3510 chromosome, complete genome	RefSeq	GCF_003018435.1
Escherichia coli strain 97-3250 chromosome, complete genome	RefSeq	GCF_003018455.1
Escherichia coli strain 2015C-4136CT1 chromosome, complete genome	RefSeq	GCF_003018475.1
Escherichia coli strain 2015C-4498 chromosome, complete genome	RefSeq	GCF_003018495.1
Escherichia coli strain 2013C-4081 chromosome, complete genome	RefSeq	GCF_003018535.1
Escherichia coli strain 2013C-4225 chromosome, complete genome	RefSeq	GCF_003018555.1
Escherichia coli strain 2013C-4538 chromosome, complete genome	RefSeq	GCF_003018575.1
Escherichia coli strain 2014C-3003 chromosome, complete genome	RefSeq	GCF_003018595.1
Escherichia coli strain 2012EL-2448 chromosome, complete genome	RefSeq	GCF_003018615.1
Escherichia coli strain 86-3153 chromosome, complete genome	RefSeq	GCF_003018635.1
Escherichia coli strain 2013C-3181 chromosome, complete genome	RefSeq	GCF_003018655.1
Escherichia coli strain 2015C-3107 chromosome, complete genome	RefSeq	GCF_003018695.1
Escherichia coli strain 2013C-3277 chromosome, complete genome	RefSeq	GCF_003018715.1
Escherichia coli strain 2014C-4587 chromosome, complete genome	RefSeq	GCF_003018755.1
Escherichia coli strain 2014C-3655 chromosome, complete genome	RefSeq	GCF_003018775.1
Escherichia coli strain 2012C-4606 chromosome, complete genome	RefSeq	GCF_003018795.1
Escherichia coli strain 2013C-4991 chromosome, complete genome	RefSeq	GCF_003018815.1
Escherichia coli strain 05-3629 chromosome, complete genome	RefSeq	GCF_003018855.1
Escherichia coli strain 2013C-3250 chromosome, complete genome	RefSeq	GCF_003018875.1
Escherichia coli strain 2014C-3057 chromosome, complete genome	RefSeq	GCF_003018895.1
Escherichia coli strain 2011C-4251 chromosome, complete genome	RefSeq	GCF_003018915.1
Escherichia coli strain 2014C-3599 chromosome, complete genome	RefSeq	GCF_003018935.1
Escherichia coli strain 2013C-4390 chromosome, complete genome	RefSeq	GCF_003018955.1
Escherichia coli strain 95-3192 chromosome, complete genome	RefSeq	GCF_003018995.1
Escherichia coli strain 88-3001 chromosome, complete genome	RefSeq	GCF_003019015.1
Escherichia coli strain 2014C-3075 chromosome, complete genome	RefSeq	GCF_003019035.1
Escherichia coli strain 2014C-4423 chromosome, complete genome	RefSeq	GCF_003019055.1
Escherichia coli strain 90-3040 chromosome, complete genome	RefSeq	GCF_003019075.1
Escherichia coli strain 95-3322 chromosome, complete genome	RefSeq	GCF_003019095.1
Escherichia coli isolate 07-4299 chromosome, complete genome	RefSeq	GCF_003019115.1
Escherichia coli strain 2013C-3264 chromosome, complete genome	RefSeq	GCF_003019155.1
Escherichia coli strain 2013C-4187 chromosome, complete genome	RefSeq	GCF_003019175.1
Escherichia coli strain 2014C-4705 chromosome, complete genome	RefSeq	GCF_003019195.1
Escherichia coli strain 2013C-3342 chromosome, complete genome	RefSeq	GCF_003019215.1
Escherichia coli strain 2015C-3125 chromosome, complete genome	RefSeq	GCF_003019235.1
Escherichia coli strain MS7163 chromosome, complete genome	RefSeq	GCF_003020885.1
Escherichia coli strain CFSAN064036 chromosome, complete genome	RefSeq	GCF_003030025.1
Escherichia coli strain CFSAN018748 chromosome, complete genome	RefSeq	GCF_003030245.1
Escherichia coli strain 675SK2 chromosome, complete genome	RefSeq	GCF_003030365.1
Escherichia coli strain HKUOPY1 chromosome, complete genome	RefSeq	GCF_003031225.1
Escherichia coli strain 165 chromosome, complete genome	RefSeq	GCF_003031735.1
Escherichia coli strain 219 chromosome, complete genome	RefSeq	GCF_003031775.1
Escherichia coli strain 222 chromosome, complete genome	RefSeq	GCF_003031795.1
Escherichia coli strain 190 chromosome, complete genome	RefSeq	GCF_003031815.1
Escherichia coli strain 26561 chromosome, complete genome	RefSeq	GCF_003033905.1
Escherichia coli strain RM14723 chromosome, complete genome	RefSeq	GCF_003043915.1
Escherichia coli strain RM14715 chromosome, complete genome	RefSeq	GCF_003044015.1
Escherichia coli strain WCHEC005784 chromosome, complete genome	RefSeq	GCF_003051985.2
Escherichia coli strain J53 chromosome, complete genome	RefSeq	GCF_003052645.1
Escherichia coli strain ME8067 chromosome, complete genome	RefSeq	GCF_003052665.1
Escherichia coli strain AR437 chromosome, complete genome	RefSeq	GCF_003073815.1
Escherichia coli strain AR435 chromosome, complete genome	RefSeq	GCF_003073835.1
Escherichia coli strain AR436 chromosome, complete genome	RefSeq	GCF_003073875.1
Escherichia coli strain AR434 chromosome, complete genome	RefSeq	GCF_003073955.1
Escherichia coli strain ZJ3920 chromosome, complete genome	RefSeq	GCF_003076395.1
Escherichia coli strain 104 chromosome, complete genome	RefSeq	GCF_003095635.1
Escherichia coli strain H9Ecoli chromosome, complete genome	RefSeq	GCF_003111785.1
Escherichia coli O121 str. RM8352 chromosome, complete genome	RefSeq	GCF_003112145.1
Escherichia coli O103 str. RM8385 chromosome, complete genome	RefSeq	GCF_003112165.1
Escherichia coli O26 str. RM8426 chromosome, complete genome	RefSeq	GCF_003112185.1
Escherichia coli O43 str. RM10042 chromosome, complete genome	RefSeq	GCF_003112205.1
Escherichia coli O26 str. RM10386 chromosome, complete genome	RefSeq	GCF_003112225.1
Escherichia coli O111 str. RM9322 chromosome, complete genome	RefSeq	GCF_003112245.1
Escherichia coli strain ECCRA-119 chromosome, complete genome	RefSeq	GCF_003122105.1
Escherichia coli strain WCHEC035053S1G0 chromosome, complete genome	RefSeq	GCF_003172465.2
Escherichia coli strain RM10466 chromosome, complete genome	RefSeq	GCF_003176855.1
Escherichia coli strain DA33133 chromosome, complete genome	RefSeq	GCF_003180975.1
Escherichia coli strain DA33137 chromosome, complete genome	RefSeq	GCF_003180995.1
Escherichia coli strain DA33135 chromosome, complete genome	RefSeq	GCF_003181035.1
Escherichia coli strain E41-1 chromosome, complete genome	RefSeq	GCF_003194345.1
Escherichia coli strain SD134209 chromosome, complete genome	RefSeq	GCF_003203755.1
Escherichia coli strain AR_0085 chromosome, complete genome	RefSeq	GCF_003204155.1
Escherichia coli strain 2016C-3878 chromosome, complete genome	RefSeq	GCF_003204955.1
Escherichia coli strain HS30-1 chromosome, complete genome	RefSeq	GCF_003231115.1
Escherichia coli strain 51008369SK1 chromosome, complete genome	RefSeq	GCF_003254065.1
Escherichia coli strain WCHEC035148 chromosome, complete genome	RefSeq	GCF_003268695.1
Escherichia coli strain C chromosome, complete genome	RefSeq	GCF_003287245.1
Escherichia coli strain RM9975 chromosome, complete genome	RefSeq	GCF_003288275.1
Escherichia coli strain RM9131 chromosome, complete genome	RefSeq	GCF_003288295.1
Escherichia coli strain AR_452 chromosome, complete genome	RefSeq	GCF_003288415.1
Escherichia coli strain AR_451 chromosome, complete genome	RefSeq	GCF_003288455.1
Escherichia coli strain 99-3165 chromosome, complete genome	RefSeq	GCF_003290205.1
Escherichia coli strain 2017C-4109 chromosome, complete genome	RefSeq	GCF_003308955.1
Escherichia coli strain 2017C-4173W12 chromosome, complete genome	RefSeq	GCF_003308975.1
Escherichia albertii strain 05-3106 chromosome, complete genome	RefSeq	GCF_003312485.2
Escherichia albertii strain 2012EL-1823B chromosome, complete genome	RefSeq	GCF_003312525.2
Escherichia albertii strain 2013C-4143 chromosome, complete genome	RefSeq	GCF_003312545.2
Escherichia albertii strain 07-3866 chromosome, complete genome	RefSeq	GCF_003316815.1
Escherichia coli strain AMSHJX01 chromosome, complete genome	RefSeq	GCF_003325975.1
Escherichia coli strain AMSCJX02 chromosome, complete genome	RefSeq	GCF_003336405.1
Escherichia coli strain CFSAN064035 chromosome, complete genome	RefSeq	GCF_003342715.1
Escherichia coli strain MCJCHV-1 chromosome, complete genome	RefSeq	GCF_003344465.1
Escherichia coli strain Es_ST80_L1_NDM_10_2017 chromosome, complete genome	RefSeq	GCF_003346835.1
Escherichia coli strain Es_ST410_NW1_NDM_09_2017 chromosome, complete genome	RefSeq	GCF_003351385.1
Escherichia coli strain M16807 chromosome, complete genome	RefSeq	GCF_003351485.1
Escherichia coli strain FORC 064 chromosome, complete genome	RefSeq	GCF_003352425.1
Escherichia coli strain Es_ST2350_SE1_NDM_03_2018 chromosome, complete genome	RefSeq	GCF_003355175.1
Escherichia coli strain C600 chromosome, complete genome	RefSeq	GCF_003367885.1
Escherichia coli strain cq9 chromosome, complete genome	RefSeq	GCF_003402955.1
Escherichia coli strain S10 chromosome, complete genome	RefSeq	GCF_003410275.1
Escherichia coli strain UK_Dog_Liverpool chromosome, complete genome	RefSeq	GCF_003413625.1
Escherichia coli strain 2452 chromosome, complete genome	RefSeq	GCF_003432305.1
Escherichia coli NCCP15648, complete genome	RefSeq	GCF_003433275.1
Escherichia coli strain E706 chromosome, complete genome	RefSeq	GCF_003443795.1
Escherichia coli strain E308 chromosome, complete genome	RefSeq	GCF_003443815.1
Escherichia coli strain FORC_069 chromosome, complete genome	RefSeq	GCF_003491165.1
Escherichia coli strain ATCC 700415 chromosome, complete genome	RefSeq	GCF_003491265.1
Escherichia coli Nissle 1917 chromosome, complete genome	RefSeq	GCF_003546975.1
Escherichia coli strain GE3, complete genome	RefSeq	GCF_003570765.1
Escherichia coli strain AR_0086 chromosome, complete genome	RefSeq	GCF_003571665.1
Escherichia coli strain AR_0013 chromosome, complete genome	RefSeq	GCF_003571685.1
Escherichia coli strain ECCWS199 chromosome, complete genome	RefSeq	GCF_003571765.1
Escherichia coli strain AR_0067 chromosome, complete genome	RefSeq	GCF_003571785.1
Escherichia coli strain AR_0089 chromosome, complete genome	RefSeq	GCF_003571825.1
Escherichia coli M8 chromosome, complete genome	RefSeq	GCF_003586045.1
Escherichia coli O145 str. RM9872 chromosome, complete genome	RefSeq	GCF_003586065.1
Escherichia coli ATCC 8739 chromosome, complete genome	RefSeq	GCF_003591595.1
Escherichia coli str. K-12 substr. MG1655 chromosome, complete genome	RefSeq	GCF_003627195.1
Escherichia coli strain 118UI chromosome, complete genome	RefSeq	GCF_003627855.1
Escherichia coli strain BE2-5 chromosome, complete genome	RefSeq	GCF_003667385.1
Escherichia coli strain W2-5 chromosome, complete genome	RefSeq	GCF_003667405.1
Escherichia coli strain W5-6 chromosome, complete genome	RefSeq	GCF_003667425.1
Escherichia coli strain CP53 chromosome, complete genome	RefSeq	GCF_003691425.1
Escherichia coli DSM 30083 = JCM 1649 = ATCC 11775 chromosome, complete genome	RefSeq	GCF_003697165.2
Escherichia coli strain ECCHD184 chromosome, complete genome	RefSeq	GCF_003703795.1
Escherichia coli strain L73 chromosome, complete genome	RefSeq	GCF_003711005.1
Escherichia coli strain WCHEC020031 chromosome, complete genome	RefSeq	GCF_003711045.1
Escherichia coli strain ER1709 chromosome, complete genome	RefSeq	GCF_003717595.1
Escherichia coli O157:H7 strain TR01 chromosome, complete genome	RefSeq	GCF_003722195.1
Escherichia coli isolate ECCNB12-2 chromosome, complete genome	RefSeq	GCF_003790525.1
Escherichia coli strain FDAARGOS_536 chromosome, complete genome	RefSeq	GCF_003812625.1
Escherichia coli strain FDAARGOS_497 chromosome, complete genome	RefSeq	GCF_003812945.1
Escherichia coli strain 50579417 chromosome, complete genome	RefSeq	GCF_003813145.1
Escherichia coli strain 4/2-1 chromosome, complete genome	RefSeq	GCF_003856575.1
Escherichia coli strain 4/0 chromosome, complete genome	RefSeq	GCF_003856615.1
Escherichia coli strain 2/0 chromosome, complete genome	RefSeq	GCF_003856635.1
Escherichia coli strain 4/4 chromosome, complete genome	RefSeq	GCF_003856655.1
Escherichia coli strain 7/2 chromosome, complete genome	RefSeq	GCF_003856675.1
Escherichia coli strain 4/1-1 chromosome, complete genome	RefSeq	GCF_003856695.1
Escherichia coli strain SA186 chromosome, complete genome	RefSeq	GCF_003856995.1
Escherichia albertii strain 06-3542 chromosome, complete genome	RefSeq	GCF_003860365.1
Escherichia albertii strain 2014C-4015 chromosome, complete genome	RefSeq	GCF_003860385.1
Escherichia albertii strain 2010C-3449 chromosome, complete genome	RefSeq	GCF_003864075.1
Escherichia albertii strain NCTC 9362 chromosome, complete genome	RefSeq	GCF_003864095.1
Escherichia coli M217 DNA, complete genome	RefSeq	GCF_003925895.1
Escherichia fergusonii strain EFCF056 chromosome, complete genome	RefSeq	GCF_003944565.2
Escherichia coli strain 504838 chromosome, complete genome	RefSeq	GCF_003956165.1
Escherichia coli strain 504237 chromosome, complete genome	RefSeq	GCF_003956185.1
Escherichia coli strain 204446 chromosome, complete genome	RefSeq	GCF_003956205.1
Escherichia coli strain 203740 chromosome, complete genome	RefSeq	GCF_003956225.1
Escherichia coli strain 214-4 chromosome, complete genome	RefSeq	GCF_003956245.1
Escherichia coli strain 510016 chromosome, complete genome	RefSeq	GCF_003956265.1
Escherichia coli strain 503829 chromosome, complete genome	RefSeq	GCF_003956285.1
Escherichia coli strain 300709 chromosome, complete genome	RefSeq	GCF_003956305.1
Escherichia coli strain 103605 chromosome, complete genome	RefSeq	GCF_003956325.1
Escherichia coli strain 720632 chromosome, complete genome	RefSeq	GCF_003956345.1
Escherichia coli strain 602354 chromosome, complete genome	RefSeq	GCF_003956365.1
Escherichia coli strain 600468 chromosome, complete genome	RefSeq	GCF_003956385.1
Escherichia coli strain 504239 chromosome, complete genome	RefSeq	GCF_003956405.1
Escherichia coli strain 504211 chromosome, complete genome	RefSeq	GCF_003956425.1
Escherichia coli strain 503440 chromosome, complete genome	RefSeq	GCF_003956445.1
Escherichia coli strain 503025 chromosome, complete genome	RefSeq	GCF_003956465.1
Escherichia coli strain 120899 chromosome, complete genome	RefSeq	GCF_003956485.1
Escherichia coli E2855 DNA, complete genome	RefSeq	GCF_003966425.1
Escherichia coli E2863 DNA, complete genome	RefSeq	GCF_003966445.1
Escherichia coli E2865 DNA, complete genome	RefSeq	GCF_003966465.1
Escherichia coli SK1144, complete genome	RefSeq	GCF_003966775.1
Escherichia coli O157:H7 pv15-279 DNA, complete genome	RefSeq	GCF_003966795.1
Escherichia coli strain L37 chromosome, complete genome	RefSeq	GCF_003971215.1
Escherichia coli strain EC17GD31 chromosome, complete genome	RefSeq	GCF_003991155.1
Escherichia coli strain L65 chromosome, complete genome	RefSeq	GCF_003999795.1
Escherichia coli strain ECZP248 chromosome, complete genome	RefSeq	GCF_004006545.1
Escherichia coli strain ECCNB20-2 chromosome, complete genome	RefSeq	GCF_004006575.1
Escherichia coli strain 2009C-3554 chromosome, complete genome	RefSeq	GCF_004010575.1
Escherichia coli strain 2009C-3378 chromosome, complete genome	RefSeq	GCF_004010595.1
Escherichia coli strain 08-3918 chromosome, complete genome	RefSeq	GCF_004010615.1
Escherichia coli strain 06-3462 chromosome, complete genome	RefSeq	GCF_004010635.1
Escherichia coli strain 2009C-4687 chromosome, complete genome	RefSeq	GCF_004010655.1
Escherichia coli strain 2010C-3347 chromosome, complete genome	RefSeq	GCF_004010675.1
Escherichia coli strain 2010C-3142 chromosome, complete genome	RefSeq	GCF_004010695.1
Escherichia coli strain 08-3914 chromosome, complete genome	RefSeq	GCF_004010715.1
Escherichia coli strain MT102 chromosome, complete genome	RefSeq	GCF_004022505.2
Escherichia coli strain EC25 chromosome, complete genome	RefSeq	GCF_004088295.1
Escherichia coli strain RS571 chromosome, complete genome	RefSeq	GCF_004114395.1
Escherichia coli O157:H7 strain C1-057 chromosome, complete genome	RefSeq	GCF_004118915.1
Escherichia coli strain NissleGFP_pZE21 chromosome, complete genome	RefSeq	GCF_004135125.1
Escherichia coli strain U13A chromosome, complete genome	RefSeq	GCF_004135165.1
Escherichia coli strain CRE1 chromosome, complete genome	RefSeq	GCF_004135775.1
Escherichia coli strain CRE10 chromosome, complete genome	RefSeq	GCF_004135815.1
Escherichia coli strain FORC_082 chromosome, complete genome	RefSeq	GCF_004135855.1
Escherichia coli strain U14A chromosome, complete genome	RefSeq	GCF_004135915.1
Escherichia coli strain U12A chromosome, complete genome	RefSeq	GCF_004141955.1
Escherichia coli strain U15A chromosome, complete genome	RefSeq	GCF_004193755.1
Escherichia coli strain WCHEC025970 chromosome, complete genome	RefSeq	GCF_004295365.1
Escherichia coli strain S65EC chromosome, complete genome	RefSeq	GCF_004299805.1
Escherichia coli strain L725 chromosome, complete genome	RefSeq	GCF_004301465.1
Escherichia coli strain D72 chromosome, complete genome	RefSeq	GCF_004328685.1
Escherichia coli BW25113, complete genome	RefSeq	GCF_004355105.1
Escherichia coli strain CFSAN027346 chromosome, complete genome	RefSeq	GCF_004358365.1
Escherichia coli strain CFSAN027350 chromosome, complete genome	RefSeq	GCF_004358385.1
Escherichia coli strain CFSAN027343 chromosome, complete genome	RefSeq	GCF_004358405.1
Escherichia coli strain CJ236 chromosome, complete genome	RefSeq	GCF_004358965.1
Escherichia coli strain BH212 chromosome, complete genome	RefSeq	GCF_004358985.1
Escherichia coli strain FORC_081 chromosome, complete genome	RefSeq	GCF_004368015.1
Escherichia coli strain GZ04-0086 chromosome, complete genome	RefSeq	GCF_004405205.2
Escherichia coli strain 2 HS-C chromosome, complete genome	RefSeq	GCF_004526255.1
Escherichia coli strain 103 chromosome, complete genome	RefSeq	GCF_004564175.1
Escherichia coli strain 28Eco12 chromosome, complete genome	RefSeq	GCF_004759025.1
Escherichia coli O18:H1 strain CFSAN067215 chromosome, complete genome	RefSeq	GCF_004771135.1
Escherichia coli strain PF9285 chromosome, complete genome	RefSeq	GCF_004771235.1
Escherichia coli strain PigCaeca_2 chromosome, complete genome	RefSeq	GCF_004792495.1
Escherichia coli strain PigCaeca_1 chromosome, complete genome	RefSeq	GCF_004801575.1
Escherichia coli strain 377323_2f chromosome, complete genome	RefSeq	GCF_004804185.1
Escherichia coli strain 382634_2f chromosome, complete genome	RefSeq	GCF_004804205.1
Escherichia coli strain YSP8-1 chromosome, complete genome	RefSeq	GCF_004924255.1
Escherichia coli strain LHM10-1 chromosome, complete genome	RefSeq	GCF_004924275.1
Escherichia coli strain G3X16-2 chromosome, complete genome	RefSeq	GCF_004924355.1
Escherichia coli O113:H21 strain FWSEC0010 chromosome, complete genome	RefSeq	GCF_005014055.1
Escherichia coli O104:H4 strain FWSEC0009 chromosome, complete genome	RefSeq	GCF_005014075.1
Escherichia coli O121:H19 strain FWSEC0006 chromosome, complete genome	RefSeq	GCF_005037715.1
Escherichia coli O26:H11 strain FWSEC0001 chromosome, complete genome	RefSeq	GCF_005037725.1
Escherichia coli O157:H7 strain FWSEC0004 chromosome, complete genome	RefSeq	GCF_005037735.1
Escherichia coli O91:H21 strain FWSEC0008 chromosome, complete genome	RefSeq	GCF_005037775.1
Escherichia coli O103:H2 strain FWSEC0007 chromosome, complete genome	RefSeq	GCF_005037795.1
Escherichia coli O111:NM strain FWSEC0005 chromosome, complete genome	RefSeq	GCF_005037805.1
Escherichia coli O145:NM strain FWSEC0002 chromosome, complete genome	RefSeq	GCF_005037815.1
Escherichia coli O45:H2 strain FWSEC0003 chromosome, complete genome	RefSeq	GCF_005037845.1
Escherichia coli strain EC-129 chromosome, complete genome	RefSeq	GCF_005156265.1
Escherichia coli strain 150 chromosome, complete genome	RefSeq	GCF_005221505.1
Escherichia coli strain 147 chromosome, complete genome	RefSeq	GCF_005221525.1
Escherichia coli strain 148 chromosome, complete genome	RefSeq	GCF_005221545.1
Escherichia coli strain 149 chromosome, complete genome	RefSeq	GCF_005221565.1
Escherichia coli strain 144 chromosome, complete genome	RefSeq	GCF_005221585.1
Escherichia coli strain 141 chromosome, complete genome	RefSeq	GCF_005221605.1
Escherichia coli strain 137 chromosome, complete genome	RefSeq	GCF_005221625.1
Escherichia coli strain 136 chromosome, complete genome	RefSeq	GCF_005221645.1
Escherichia coli strain 135 chromosome, complete genome	RefSeq	GCF_005221665.1
Escherichia coli strain 134 chromosome, complete genome	RefSeq	GCF_005221685.1
Escherichia coli strain 133 chromosome, complete genome	RefSeq	GCF_005221705.1
Escherichia coli strain 132 chromosome, complete genome	RefSeq	GCF_005221725.1
Escherichia coli strain 130 chromosome, complete genome	RefSeq	GCF_005221745.1
Escherichia coli strain 124 chromosome, complete genome	RefSeq	GCF_005221765.1
Escherichia coli strain 123 chromosome, complete genome	RefSeq	GCF_005221785.1
Escherichia coli strain 120 chromosome, complete genome	RefSeq	GCF_005221805.1
Escherichia coli strain 117 chromosome, complete genome	RefSeq	GCF_005221825.1
Escherichia coli strain 115 chromosome, complete genome	RefSeq	GCF_005221845.1
Escherichia coli strain 116 chromosome, complete genome	RefSeq	GCF_005221865.1
Escherichia coli strain 143 chromosome, complete genome	RefSeq	GCF_005221885.1
Escherichia coli strain 142 chromosome, complete genome	RefSeq	GCF_005221905.1
Escherichia coli strain 140 chromosome, complete genome	RefSeq	GCF_005221925.1
Escherichia coli strain 139 chromosome, complete genome	RefSeq	GCF_005221945.1
Escherichia coli strain 138 chromosome, complete genome	RefSeq	GCF_005221965.1
Escherichia coli strain 131 chromosome, complete genome	RefSeq	GCF_005221985.1
Escherichia coli strain 122 chromosome, complete genome	RefSeq	GCF_005222005.1
Escherichia coli strain 121 chromosome, complete genome	RefSeq	GCF_005222025.1
Escherichia coli strain 119 chromosome, complete genome	RefSeq	GCF_005222045.1
Escherichia coli strain 118 chromosome, complete genome	RefSeq	GCF_005222065.1
Escherichia coli strain 114 chromosome, complete genome	RefSeq	GCF_005222265.1
Escherichia coli strain 112 chromosome, complete genome	RefSeq	GCF_005222285.1
Escherichia coli strain 109 chromosome, complete genome	RefSeq	GCF_005222305.1
Escherichia coli strain 108 chromosome, complete genome	RefSeq	GCF_005222325.1
Escherichia coli strain 106 chromosome, complete genome	RefSeq	GCF_005222345.1
Escherichia coli strain 105 chromosome, complete genome	RefSeq	GCF_005222365.1
Escherichia coli strain 113 chromosome, complete genome	RefSeq	GCF_005222385.1
Escherichia coli strain 111 chromosome, complete genome	RefSeq	GCF_005222405.1
Escherichia coli strain 110 chromosome, complete genome	RefSeq	GCF_005222425.1
Escherichia coli strain 107 chromosome, complete genome	RefSeq	GCF_005222445.1
Escherichia coli strain BA22372 chromosome, complete genome	RefSeq	GCF_005671355.1
Escherichia sp. E4742 chromosome, complete genome	RefSeq	GCF_005843885.1
Escherichia coli O157:H7 strain ECP17-1298 chromosome, complete genome	RefSeq	GCF_005885915.1
Escherichia coli O157:H7 strain ECP17-46 chromosome, complete genome	RefSeq	GCF_005885955.1
Escherichia coli strain A1_136 chromosome, complete genome	RefSeq	GCF_005886035.1
Escherichia coli strain BE104 chromosome, complete genome	RefSeq	GCF_005890115.1
Escherichia coli strain KR2009 chromosome, complete genome	RefSeq	GCF_005954605.1
Escherichia coli strain EK2009 chromosome, complete genome	RefSeq	GCF_005954625.1
Escherichia coli strain S17-1 chromosome, complete genome	RefSeq	GCF_005954725.1
Escherichia coli strain 3385 chromosome, complete genome	RefSeq	GCF_006088875.1
Escherichia coli strain K71-77 chromosome, complete genome	RefSeq	GCF_006337025.1
Escherichia coli strain FC853_EC chromosome, complete genome	RefSeq	GCF_006351885.1
Escherichia coli strain A1_181 chromosome, complete genome	RefSeq	GCF_006352265.1
Escherichia coli strain FDAARGOS_772 chromosome, complete genome	RefSeq	GCF_006364695.1
Escherichia coli O1:H42 strain CLSC36 chromosome, complete genome	RefSeq	GCF_006777045.1
Escherichia coli strain MSHS 472 chromosome, complete genome	RefSeq	GCF_006777065.1
Escherichia coli strain MSHS 133 chromosome, complete genome	RefSeq	GCF_006777085.1
Escherichia coli strain ATCC 43889 chromosome, complete genome	RefSeq	GCF_006874785.1
Escherichia coli strain U1 chromosome, complete genome	RefSeq	GCF_006965465.1
Escherichia coli strain ECOL-18-VL-LA-PA-Ryan-0026 chromosome, complete genome	RefSeq	GCF_007012305.1
Escherichia coli strain Ec40743 chromosome, complete genome	RefSeq	GCF_007632435.1
Escherichia coli strain PU-1 chromosome, complete genome	RefSeq	GCF_007833255.1
Escherichia coli strain BCE049 chromosome, complete genome	RefSeq	GCF_007833295.1
Escherichia coli strain UPEC132 chromosome, complete genome	RefSeq	GCF_007833875.1
Escherichia coli O157:H7 strain ATCC 43888 chromosome, complete genome	RefSeq	GCF_007922655.1
Escherichia coli O111:H- 110512 DNA, complete genome	RefSeq	GCF_007990655.1
Escherichia coli strain LD91-1 chromosome, complete genome	RefSeq	GCF_007995175.1
Escherichia coli strain NCYU-29-69 chromosome, complete genome	RefSeq	GCF_007997855.1
Escherichia coli strain NCYU-29-19 chromosome, complete genome	RefSeq	GCF_007998005.1
Escherichia coli strain NCYU-26-73 chromosome, complete genome	RefSeq	GCF_007998065.1
Escherichia coli strain NCYU-25-82 chromosome, complete genome	RefSeq	GCF_007998085.1
Escherichia coli strain NCYU-21-79 chromosome, complete genome	RefSeq	GCF_007998125.1
Escherichia coli strain ATCC BAA-196 chromosome, complete genome	RefSeq	GCF_008033295.1
Escherichia coli strain ATCC BAA-196 chromosome, complete genome	RefSeq	GCF_008033315.1
Escherichia coli 042 chromosome, complete genome	RefSeq	GCF_008042015.2
Escherichia fergusonii strain ATCC 35473 chromosome, complete genome	RefSeq	GCF_008064875.1
Escherichia fergusonii strain ATCC 35471 chromosome, complete genome	RefSeq	GCF_008064895.1
Escherichia fergusonii strain ATCC 35470 chromosome, complete genome	RefSeq	GCF_008064915.1
Escherichia coli strain RM9088 chromosome, complete genome	RefSeq	GCF_008065435.1
Escherichia coli strain RM10410 chromosome, complete genome	RefSeq	GCF_008065455.1
Escherichia coli strain YY76-1 chromosome, complete genome	RefSeq	GCF_008080655.1
Escherichia coli O80:H26 strain EC-107 chromosome, complete genome	RefSeq	GCF_008124005.1
Escherichia coli O2:H6 strain PG20180057 chromosome, complete genome	RefSeq	GCF_008124085.1
Escherichia coli O16:H48 strain PG20180171 chromosome, complete genome	RefSeq	GCF_008124105.1
Escherichia coli O16:H48 strain PG20180172 chromosome, complete genome	RefSeq	GCF_008124125.1
Escherichia coli O16:H48 strain PG20180170 chromosome, complete genome	RefSeq	GCF_008124145.1
Escherichia coli O16:H48 strain PG20180175 chromosome, complete genome	RefSeq	GCF_008124165.1
Escherichia coli O16:H48 strain PG20180173 chromosome, complete genome	RefSeq	GCF_008124185.1
Escherichia coli O16:H48 strain PG20180063 chromosome, complete genome	RefSeq	GCF_008124205.1
Escherichia coli O16:H48 strain PG20180062 chromosome, complete genome	RefSeq	GCF_008124225.1
Escherichia coli O16:H48 strain PG20180061 chromosome, complete genome	RefSeq	GCF_008124245.1
Escherichia coli O16:H48 strain PG20180059 chromosome, complete genome	RefSeq	GCF_008124265.1
Escherichia coli O16:H48 strain PG20180060 chromosome, complete genome	RefSeq	GCF_008124285.1
Escherichia coli O16:H48 strain PG20180054 chromosome, complete genome	RefSeq	GCF_008124305.1
Escherichia coli O16:H48 strain PG20180058 chromosome, complete genome	RefSeq	GCF_008124325.1
Escherichia coli O16:H48 strain PG20180053 chromosome, complete genome	RefSeq	GCF_008124345.1
Escherichia coli O16:H48 strain PG20180052 chromosome, complete genome	RefSeq	GCF_008124365.1
Escherichia coli O16:H48 strain PG20180050 chromosome, complete genome	RefSeq	GCF_008124385.1
Escherichia coli O16:H48 strain CV601gfp chromosome, complete genome	RefSeq	GCF_008124405.1
Escherichia coli strain Ec-050 chromosome, complete genome	RefSeq	GCF_008124425.1
Escherichia coli strain AR Bank #0349 chromosome, complete genome	RefSeq	GCF_008152105.1
Escherichia coli str. K-12 substr. MDS42 substr. SynA chromosome	RefSeq	GCF_008247765.1
Escherichia coli str. K-12 substr. MDS42 substr. SynC chromosome	RefSeq	GCF_008247925.1
Escherichia coli str. K-12 substr. MDS42 strain SynAC chromosome, complete genome	RefSeq	GCF_008248145.1
Escherichia coli strain FIF-Pf chromosome, complete genome	RefSeq	GCF_008275005.1
Escherichia coli strain FusL08 chromosome, complete genome	RefSeq	GCF_008275025.1
Escherichia coli strain FusInv chromosome, complete genome	RefSeq	GCF_008275045.1
Escherichia coli strain FusReg chromosome, complete genome	RefSeq	GCF_008275065.1
Escherichia coli strain Fis2-e4 chromosome, complete genome	RefSeq	GCF_008275085.1
Escherichia coli strain Fis2-e3 chromosome, complete genome	RefSeq	GCF_008275105.1
Escherichia coli strain ST130 chromosome, complete genome	RefSeq	GCF_008329665.1
Escherichia coli strain ESBL 15 chromosome, complete genome	RefSeq	GCF_008370755.1
Escherichia coli strain ETEC6 chromosome, complete genome	RefSeq	GCF_008375335.1
Escherichia coli O157 strain Al Ain chromosome, complete genome	RefSeq	GCF_008462425.1
Escherichia coli strain AR202.2 chromosome, complete genome	RefSeq	GCF_008632555.1
Escherichia coli strain AR216.2b chromosome, complete genome	RefSeq	GCF_008632575.1
Escherichia coli strain ST95-32 chromosome, complete genome	RefSeq	GCF_008632595.1
Escherichia coli strain 631 chromosome, complete genome	RefSeq	GCF_008642395.1
Escherichia coli strain 1500 chromosome, complete genome	RefSeq	GCF_008642415.1
Escherichia coli O157 strain AR-0430 chromosome, complete genome	RefSeq	GCF_008727135.1
Escherichia coli O157 strain AR-0429 chromosome, complete genome	RefSeq	GCF_008727155.1
Escherichia coli O157 strain AR-0428 chromosome, complete genome	RefSeq	GCF_008727175.1
Escherichia coli O157 strain AR-0427 chromosome, complete genome	RefSeq	GCF_008727195.1
Escherichia coli strain RM13752 chromosome, complete genome	RefSeq	GCF_008761455.1
Escherichia coli strain RM13745 chromosome, complete genome	RefSeq	GCF_008761475.1
Escherichia coli strain RM11911 chromosome, complete genome	RefSeq	GCF_008761495.1
Escherichia coli strain RM9245 chromosome, complete genome	RefSeq	GCF_008761515.1
Escherichia coli strain YPE10 chromosome, complete genome	RefSeq	GCF_008807135.1
Escherichia coli strain YPE12 chromosome, complete genome	RefSeq	GCF_008807155.1
Escherichia coli strain YPE3 chromosome, complete genome	RefSeq	GCF_008807295.1
Escherichia coli strain 15.TR.026_OXA chromosome, complete genome	RefSeq	GCF_008807655.1
Escherichia coli strain PK6 chromosome, complete genome	RefSeq	GCF_008823185.1
Escherichia coli strain ecMN1F chromosome, complete genome	RefSeq	GCF_008824125.1
Escherichia coli strain NZRM4169 chromosome, complete genome	RefSeq	GCF_008925965.1
Escherichia coli strain NZRM4165 chromosome, complete genome	RefSeq	GCF_008926085.1
Escherichia coli strain NZRM3614 chromosome, complete genome	RefSeq	GCF_008926105.1
Escherichia coli strain ERL06-2503 chromosome, complete genome	RefSeq	GCF_008926125.1
Escherichia coli strain ERL06-2497 chromosome, complete genome	RefSeq	GCF_008926145.1
Escherichia coli strain ERL06-2442 chromosome, complete genome	RefSeq	GCF_008926165.1
Escherichia coli strain ERL05-1306 chromosome, complete genome	RefSeq	GCF_008926185.1
Escherichia coli strain ERL05-0623 chromosome, complete genome	RefSeq	GCF_008926305.1
Escherichia coli strain ERL04-3476 chromosome, complete genome	RefSeq	GCF_008931135.1
Escherichia coli strain ERL03-1416 chromosome, complete genome	RefSeq	GCF_008931185.1
Escherichia coli strain JME67 chromosome, complete genome	RefSeq	GCF_008931725.1
Escherichia coli strain JME64 chromosome, complete genome	RefSeq	GCF_008931765.1
Escherichia coli strain JME66 chromosome, complete genome	RefSeq	GCF_008931865.1
Escherichia coli strain XDL chromosome, complete genome	RefSeq	GCF_008949495.1
Escherichia coli isolate NCTC86EC genome assembly, chromosome: I	RefSeq	GCF_900092615.1
Escherichia coli isolate 103 genome assembly, chromosome: I	RefSeq	GCF_900096795.1
Escherichia coli isolate 106 genome assembly, chromosome: I	RefSeq	GCF_900096845.1
Escherichia coli O127:H6 isolate EPEC1 genome assembly, chromosome: 1	RefSeq	GCF_900149875.1
Escherichia coli O127:H6 isolate EPEC E2348/69 variety 2 genome assembly, chromosome: 1	RefSeq	GCF_900149915.1
Escherichia coli isolate WI1 isolate genome assembly, chromosome: WI1	RefSeq	GCF_900174625.1
Escherichia coli isolate WI2 isolate genome assembly, chromosome: WI2	RefSeq	GCF_900174635.1
Escherichia coli isolate 6666666.257727.embl genome assembly, plasmid: I	RefSeq	GCF_900184875.1
Escherichia coli strain NCTC122 genome assembly, chromosome: 1	RefSeq	GCF_900186905.1
Escherichia coli strain NCTC9966 genome assembly, chromosome: 1	RefSeq	GCF_900474445.1
Escherichia coli strain NCTC11023 genome assembly, chromosome: 1	RefSeq	GCF_900474495.1
Escherichia coli strain NCTC9967 genome assembly, chromosome: 1	RefSeq	GCF_900474625.1
Escherichia coli isolate EC-TO75 genome assembly, chromosome: 1	RefSeq	GCF_900497095.1
Escherichia coli isolate EC-TO143 genome assembly, chromosome: 1	RefSeq	GCF_900497415.1
Escherichia coli isolate EC-7215 genome assembly, chromosome: 1	RefSeq	GCF_900497455.1
Escherichia coli isolate EC-12536 genome assembly, chromosome: 1	RefSeq	GCF_900497475.1
Escherichia coli isolate EC-1639 genome assembly, chromosome: 1	RefSeq	GCF_900497485.1
Escherichia coli isolate Escherichia coli str. TO6 genome assembly, chromosome: 1	RefSeq	GCF_900520285.1
Escherichia coli isolate Escherichia coli str. TO73 genome assembly, chromosome: 1	RefSeq	GCF_900520305.1
Escherichia coli isolate Escherichia coli str. TO60 genome assembly, chromosome: 1	RefSeq	GCF_900520325.1
Escherichia coli isolate Escherichia coli str. TO124 genome assembly, chromosome: 1	RefSeq	GCF_900520345.1
Escherichia coli isolate Escherichia coli str. TO217 genome assembly, chromosome: 1	RefSeq	GCF_900520365.1
Escherichia coli isolate Escherichia coli str. 3426 genome assembly, chromosome: 1	RefSeq	GCF_900520385.1
Escherichia coli isolate Escherichia coli str. TO148 genome assembly, chromosome: 1	RefSeq	GCF_900520395.1
Escherichia coli isolate ecoli019 genome assembly, chromosome: 0	RefSeq	GCF_900618295.1
Escherichia coli strain B36 genome assembly, chromosome: 1	RefSeq	GCF_900622635.1
Escherichia coli strain MS14385 genome assembly, chromosome: 1	RefSeq	GCF_900622655.1
Escherichia coli strain MS14386 genome assembly, chromosome: 1	RefSeq	GCF_900622665.1
Escherichia coli strain MS14387 genome assembly, chromosome: 1	RefSeq	GCF_900622685.1
Escherichia coli strain MS14384 genome assembly, chromosome: 1	RefSeq	GCF_900622695.1
Escherichia coli strain NCTC9066 genome assembly, chromosome: 1	RefSeq	GCF_900635145.1
Escherichia coli strain NCTC11151 genome assembly, chromosome: 1	RefSeq	GCF_900635165.1
Escherichia coli strain NCTC9084 genome assembly, chromosome: 1	RefSeq	GCF_900635175.1
Escherichia coli strain NCTC9112 genome assembly, chromosome: 1	RefSeq	GCF_900635185.1
Escherichia coli strain NCTC9085 genome assembly, chromosome: 1	RefSeq	GCF_900635195.1
Escherichia coli strain NCTC9082 genome assembly, chromosome: 1	RefSeq	GCF_900635205.1
Escherichia coli strain NCTC9038 genome assembly, chromosome: 1	RefSeq	GCF_900635215.1
Escherichia coli strain NCTC9033 genome assembly, chromosome: 1	RefSeq	GCF_900635225.1
Escherichia coli strain NCTC12655 genome assembly, chromosome: 1	RefSeq	GCF_900635235.1
Escherichia coli strain NCTC10444 genome assembly, chromosome: 1	RefSeq	GCF_900635325.1
Escherichia coli strain NCTC9104 genome assembly, chromosome: 1	RefSeq	GCF_900635635.1
Escherichia coli strain NCTC11105 genome assembly, chromosome: 1	RefSeq	GCF_900635685.1
Escherichia coli strain NCTC5934 genome assembly, chromosome: 1	RefSeq	GCF_900635895.1
Escherichia coli strain NCTC10430 genome assembly, chromosome: 1	RefSeq	GCF_900635985.1
Escherichia coli strain NCTC11476 genome assembly, chromosome: 1	RefSeq	GCF_900636005.1
Escherichia coli strain NCTC11104 genome assembly, chromosome: 1	RefSeq	GCF_900636015.1
Escherichia coli strain NCTC10973 genome assembly, chromosome: 1	RefSeq	GCF_900636045.1
Escherichia coli strain NCTC11121 genome assembly, chromosome: 1	RefSeq	GCF_900636055.1
Escherichia coli strain NCTC11113 genome assembly, chromosome: 1	RefSeq	GCF_900636065.1
Escherichia coli strain NCTC11129 genome assembly, chromosome: 1	RefSeq	GCF_900636075.1
Escherichia coli strain NCTC9054 genome assembly, chromosome: 1	RefSeq	GCF_900636085.1
Escherichia coli strain NCTC9088 genome assembly, chromosome: 1	RefSeq	GCF_900636105.1
Escherichia coli strain NCTC9102 genome assembly, chromosome: 1	RefSeq	GCF_900636115.1
Escherichia coli strain NCTC9699 genome assembly, chromosome: 1	RefSeq	GCF_900636125.1
Escherichia coli strain NCTC9087 genome assembly, chromosome: 1	RefSeq	GCF_900636145.1
Escherichia coli strain NCTC8623 genome assembly, chromosome: 1	RefSeq	GCF_900636175.1
Escherichia coli strain NCTC9008 genome assembly, chromosome: 1	RefSeq	GCF_900636195.1
Escherichia coli strain NCTC9022 genome assembly, chromosome: 1	RefSeq	GCF_900636215.1
Escherichia coli strain NCTC9044 genome assembly, chromosome: 1	RefSeq	GCF_900636225.1
Escherichia coli strain NCTC9100 genome assembly, chromosome: 1	RefSeq	GCF_900636235.1
Escherichia coli strain NCTC9107 genome assembly, chromosome: 1	RefSeq	GCF_900636245.1
Escherichia coli strain NCTC9702 genome assembly, chromosome: 1	RefSeq	GCF_900636275.1
Escherichia coli strain NCTC9040 genome assembly, chromosome: 1	RefSeq	GCF_900636295.1
Escherichia coli strain NCTC10537 genome assembly, chromosome: 1	RefSeq	GCF_900636305.1
Escherichia coli strain NCTC8196 genome assembly, chromosome: 1	RefSeq	GCF_900636405.1
Escherichia coli strain NCTC9080 genome assembly, chromosome: 1	RefSeq	GCF_900636595.1
Escherichia coli strain NCTC9041 genome assembly, chromosome: 1	RefSeq	GCF_900636605.1
Escherichia coli strain NCTC9113 genome assembly, chromosome: 1	RefSeq	GCF_900636785.1
Escherichia coli strain NCTC9064 genome assembly, chromosome: 1	RefSeq	GCF_900636795.1
Escherichia coli strain NCTC11133 genome assembly, chromosome: 1	RefSeq	GCF_900637015.1
Escherichia coli strain NCTC86 genome assembly, chromosome: 1	RefSeq	GCF_900699165.1
Escherichia coli isolate f974b26a-5e81-11e8-bf7f-3c4a9275d6c8 genome assembly, chromosome: VREC0761	RefSeq	GCF_900747775.1
Escherichia coli isolate f9610206-5e81-11e8-bf7f-3c4a9275d6c8 genome assembly, chromosome: VREC0864	RefSeq	GCF_900747785.1
Escherichia coli isolate EcMAD1 genome assembly, chromosome: EcMAD	RefSeq	GCF_901733115.1
Shigella flexneri 2a str. 301 chromosome, complete genome	RefSeq	GCF_000006925.2
Shigella flexneri 2a str. 2457T, complete genome	RefSeq	GCF_000007405.1
Shigella dysenteriae Sd197 chromosome, complete genome	RefSeq	GCF_000012005.1
Shigella boydii Sb227, complete genome	RefSeq	GCF_000012025.1
Shigella flexneri 5 str. 8401, complete genome	RefSeq	GCF_000013585.1
Shigella boydii CDC 3083-94, complete genome	RefSeq	GCF_000020185.1
Shigella flexneri 2002017, complete genome	RefSeq	GCF_000022245.1
Shigella sonnei Ss046, complete genome	RefSeq	GCF_000092525.1
Shigella sonnei 53G main chromosome, complete genome	RefSeq	GCF_000283715.1
Shigella dysenteriae 1617, complete genome	RefSeq	GCF_000497505.1
Shigella flexneri 2003036, complete genome	RefSeq	GCF_000743955.1
Shigella flexneri Shi06HN006, complete genome	RefSeq	GCF_000743995.1
Shigella flexneri strain FDAARGOS_74 chromosome, complete genome	RefSeq	GCF_000783735.2
Shigella flexneri genome assembly NCTC1, chromosome : 1	RefSeq	GCF_000953035.1
Shigella flexneri G1663, complete genome	RefSeq	GCF_001021855.1
Shigella boydii strain ATCC 9210, complete genome	RefSeq	GCF_001027225.1
Shigella sonnei strain FORC_011, complete genome	RefSeq	GCF_001518855.1
Shigella sonnei strain FDAARGOS_90, complete genome	RefSeq	GCF_001558295.2
Shigella flexneri 1a strain 0228, complete genome	RefSeq	GCF_001578125.1
Shigella flexneri 2a strain 981, complete genome	RefSeq	GCF_001580175.1
Shigella sp. PAMC 28760 chromosome, complete genome	RefSeq	GCF_001596115.1
Shigella sonnei strain 2015AM-1099 chromosome, complete genome	RefSeq	GCF_002142635.1
Shigella sonnei strain 75/02 chromosome, complete genome	RefSeq	GCF_002150905.1
Shigella flexneri strain FC906 chromosome, complete genome	RefSeq	GCF_002174695.2
Shigella sonnei strain 2015C-3807 chromosome, complete genome	RefSeq	GCF_002224465.1
Shigella sonnei strain 2015C-3794 chromosome, complete genome	RefSeq	GCF_002224605.1
Shigella sonnei strain 2015C-3566 chromosome, complete genome	RefSeq	GCF_002224625.1
Shigella flexneri 4c strain 1602 chromosome, complete genome	RefSeq	GCF_002240075.1
Shigella flexneri 4c strain 0702 chromosome, complete genome	RefSeq	GCF_002240095.1
Shigella flexneri 1a strain 0439 chromosome, complete genome	RefSeq	GCF_002240115.1
Shigella flexneri 1a strain 0670 chromosome, complete genome	RefSeq	GCF_002240135.1
Shigella sonnei strain CFSAN030807 chromosome, complete genome	RefSeq	GCF_002442535.1
Shigella flexneri 1c strain Y394 chromosome, complete genome	RefSeq	GCF_002442995.1
Shigella flexneri 1c strain Y394 chromosome, complete genome	RefSeq	GCF_002442995.2
Shigella sonnei strain FC1653 chromosome, complete genome	RefSeq	GCF_002735385.1
Shigella dysenteriae strain BU53M1 chromosome, complete genome	RefSeq	GCF_002741615.1
Shigella flexneri 7b strain 94-3007 chromosome, complete genome	RefSeq	GCF_002741635.1
Shigella dysenteriae strain E670/74 chromosome, complete genome	RefSeq	GCF_002943855.1
Shigella flexneri strain 89-141 chromosome, complete genome	RefSeq	GCF_002946695.1
Shigella boydii strain ATCC 8700 chromosome, complete genome	RefSeq	GCF_002946735.1
Shigella boydii strain NCTC 9850 chromosome, complete genome	RefSeq	GCF_002949175.1
Shigella flexneri strain 04-3145 chromosome, complete genome	RefSeq	GCF_002949255.1
Shigella dysenteriae strain 204/96 chromosome, complete genome	RefSeq	GCF_002949345.1
Shigella dysenteriae strain 2017C-4522 chromosome, complete genome	RefSeq	GCF_002949415.1
Shigella boydii strain 54-1621 chromosome, complete genome	RefSeq	GCF_002949455.1
Shigella boydii strain 59-248 chromosome, complete genome	RefSeq	GCF_002949475.1
Shigella boydii strain 59-2708 chromosome, complete genome	RefSeq	GCF_002949495.1
Shigella flexneri strain 64-5500 chromosome, complete genome	RefSeq	GCF_002949515.1
Shigella boydii strain 83-578 chromosome, complete genome	RefSeq	GCF_002949535.1
Shigella dysenteriae strain 93-119 chromosome, complete genome	RefSeq	GCF_002949555.1
Shigella flexneri Y strain 93-3063 chromosome, complete genome	RefSeq	GCF_002949575.1
Shigella dysenteriae strain 96-265 chromosome, complete genome	RefSeq	GCF_002949615.1
Shigella dysenteriae strain 96-3162 chromosome, complete genome	RefSeq	GCF_002949655.1
Shigella dysenteriae strain ATCC 13313 chromosome, complete genome	RefSeq	GCF_002949675.1
Shigella flexneri strain 98-3193 chromosome, complete genome	RefSeq	GCF_002949695.1
Shigella dysenteriae strain 69-3818 chromosome, complete genome	RefSeq	GCF_002949715.1
Shigella dysenteriae strain 07-3308 chromosome, complete genome	RefSeq	GCF_002949755.1
Shigella dysenteriae strain 53-3937 chromosome, complete genome	RefSeq	GCF_002949775.1
Shigella dysenteriae strain 08-3380 chromosome, complete genome	RefSeq	GCF_002949815.1
Shigella dysenteriae strain NCTC 9718 chromosome, complete genome	RefSeq	GCF_002949835.1
Shigella dysenteriae strain 80-547 chromosome, complete genome	RefSeq	GCF_002949855.1
Shigella dysenteriae strain CFSAN010954 chromosome, complete genome	RefSeq	GCF_002949875.1
Shigella dysenteriae strain ATCC 9751 chromosome, complete genome	RefSeq	GCF_002949915.1
Shigella dysenteriae strain CFSAN010956 chromosome, complete genome	RefSeq	GCF_002949935.1
Shigella dysenteriae strain ATCC 12037 chromosome, complete genome	RefSeq	GCF_002950015.1
Shigella boydii strain ATCC 35964 chromosome, complete genome	RefSeq	GCF_002950035.1
Shigella dysenteriae strain ATCC 12039 chromosome, complete genome	RefSeq	GCF_002950055.1
Shigella dysenteriae strain ATCC 49346 chromosome, complete genome	RefSeq	GCF_002950075.1
Shigella dysenteriae strain ATCC 49347 chromosome, complete genome	RefSeq	GCF_002950095.1
Shigella dysenteriae strain ATCC 9752 chromosome, complete genome	RefSeq	GCF_002950115.1
Shigella boydii strain ATCC 49812 chromosome, complete genome	RefSeq	GCF_002950135.1
Shigella dysenteriae strain ATCC 9753 chromosome, complete genome	RefSeq	GCF_002950155.1
Shigella dysenteriae strain ATCC 9754 chromosome, complete genome	RefSeq	GCF_002950175.1
Shigella flexneri 2a strain ATCC 29903 chromosome, complete genome	RefSeq	GCF_002950215.1
Shigella flexneri strain 61-4982 chromosome, complete genome	RefSeq	GCF_002950235.1
Shigella flexneri strain 74-1170 chromosome, complete genome	RefSeq	GCF_002950255.1
Shigella boydii strain ATCC BAA-1247 chromosome, complete genome	RefSeq	GCF_002950275.1
Shigella boydii strain NCTC 9353 chromosome, complete genome	RefSeq	GCF_002950315.1
Shigella flexneri strain NCTC 9728 chromosome, complete genome	RefSeq	GCF_002950335.1
Shigella boydii strain NCTC 9733 chromosome, complete genome	RefSeq	GCF_002950375.1
Shigella sonnei strain ATCC 29930 chromosome, complete genome	RefSeq	GCF_002950395.1
Shigella sonnei strain 866 chromosome, complete genome	RefSeq	GCF_003265245.1
Shigella sonnei strain AR_0030 chromosome, complete genome	RefSeq	GCF_003606425.1
Shigella flexneri strain 2016AM-0877 chromosome, complete genome	RefSeq	GCF_003719775.1
Shigella sonnei strain FDAARGOS_524 chromosome, complete genome	RefSeq	GCF_003855115.1
Shigella flexneri strain FDAARGOS_535 chromosome, complete genome	RefSeq	GCF_003855135.1
Shigella flexneri strain SFL1520 chromosome, complete genome	RefSeq	GCF_004171185.1
Shigella sonnei strain LC1477/18 chromosome, complete genome	RefSeq	GCF_004328985.1
Shigella flexneri 5a str. M90T chromosome, complete genome	RefSeq	GCF_004799585.1
Shigella sonnei strain FC1428 chromosome, complete genome	RefSeq	GCF_006843305.1
Shigella sonnei strain KCCM 41282 chromosome, complete genome	RefSeq	GCF_007106385.1
Shigella boydii strain KCCM 41690 chromosome, complete genome	RefSeq	GCF_007106565.1
Shigella flexneri Y strain PE577 chromosome, complete genome	RefSeq	GCF_008370775.1
Shigella sonnei strain AR-0426 chromosome, complete genome	RefSeq	GCF_008727215.1
Shigella flexneri strain AR-0425 chromosome, complete genome	RefSeq	GCF_008727235.1
Shigella flexneri strain AR-0424 chromosome, complete genome	RefSeq	GCF_008727255.1
Shigella flexneri strain AR-0423 chromosome, complete genome	RefSeq	GCF_008727275.1
Shigella flexneri strain AUSMDU00008355 genome assembly, chromosome: 1	RefSeq	GCF_900659645.1
Shigella sonnei strain AUSMDU00008333 genome assembly, chromosome: 1	RefSeq	GCF_900659655.1
Shigella flexneri strain AUSMDU00008332 genome assembly, chromosome: 1	RefSeq	GCF_900659665.1
Salmonella enterica subsp. salamae str. DMA-1 DMAI_CGATGT_consensus, whole genome shotgun sequence	RefSeq	GCF_000416565.1
Salmonella enterica subsp. enterica serovar Typhimurium str. ST1489 ST1489_0001_0001, whole genome shotgun sequence	RefSeq	GCF_000465195.1
Salmonella enterica subsp. enterica serovar Namur str. 05-2929 scaffold10_size1049, whole genome shotgun sequence	RefSeq	GCF_000599425.1
Salmonella enterica subsp. enterica serovar Aqua str. NVSL2001 contig01, whole genome shotgun sequence	RefSeq	GCF_000688355.1
Salmonella enterica subsp. enterica serovar Newport str. SL254, whole genome shotgun sequence	RefSeq	GCF_000751335.1
Salmonella enterica subsp. enterica serovar Kentucky strain CVM N43448 N43448, whole genome shotgun sequence	RefSeq	GCF_001238265.1
Salmonella enterica subsp. enterica serovar Kentucky strain CVM N43450 N43450, whole genome shotgun sequence	RefSeq	GCF_001238285.1
Salmonella enterica subsp. enterica serovar Enteritidis strain CVM N43449 N43449, whole genome shotgun sequence	RefSeq	GCF_001238365.1
Salmonella enterica subsp. enterica serovar Kentucky strain CVM N43447 N43447, whole genome shotgun sequence	RefSeq	GCF_001238375.1
Salmonella enterica subsp. enterica serovar Muenchen strain CVM N43454 N43454, whole genome shotgun sequence	RefSeq	GCF_001240125.1
Salmonella enterica subsp. enterica serovar Kentucky strain CVM N43455 N43455, whole genome shotgun sequence	RefSeq	GCF_001240135.1
Salmonella enterica subsp. enterica serovar Heidelberg strain CVM N43453 N43453, whole genome shotgun sequence	RefSeq	GCF_001240145.1
Salmonella enterica subsp. enterica serovar Heidelberg strain CVM N43452 N43452, whole genome shotgun sequence	RefSeq	GCF_001240155.1
Salmonella enterica subsp. enterica serovar Saintpaul strain CVM N43456 N43456, whole genome shotgun sequence	RefSeq	GCF_001240225.1
Salmonella enterica subsp. enterica serovar Enteritidis strain CVM N43457 N43457, whole genome shotgun sequence	RefSeq	GCF_001240255.1
Salmonella enterica subsp. enterica serovar Enteritidis strain CVM N43458 N43458, whole genome shotgun sequence	RefSeq	GCF_001240265.1
Salmonella enterica subsp. enterica serovar Schwarzengrund strain CVM N43459 N43459, whole genome shotgun sequence	RefSeq	GCF_001240275.1
Salmonella enterica subsp. enterica serovar Saintpaul strain CVM N43461 N43461, whole genome shotgun sequence	RefSeq	GCF_001240335.1
Salmonella enterica subsp. enterica serovar Muenchen strain CVM N43460 N43460, whole genome shotgun sequence	RefSeq	GCF_001240345.1
Salmonella enterica subsp. enterica serovar 4,12:i:- strain CVM N43463 N43463, whole genome shotgun sequence	RefSeq	GCF_001240385.1
Salmonella enterica subsp. enterica serovar Senftenberg strain CVM N43462 N43462, whole genome shotgun sequence	RefSeq	GCF_001240395.1
Salmonella enterica subsp. enterica serovar Kentucky strain CVM N43465 N43465, whole genome shotgun sequence	RefSeq	GCF_001240425.1
Salmonella enterica subsp. enterica serovar Kentucky strain CVM N43466 N43466, whole genome shotgun sequence	RefSeq	GCF_001240465.1
Salmonella enterica subsp. enterica serovar Typhimurium var. 5- strain CVM N43469 N43469, whole genome shotgun sequence	RefSeq	GCF_001240475.1
Salmonella enterica subsp. enterica serovar 8,(20):-:z6 strain CVM N43471 N43471, whole genome shotgun sequence	RefSeq	GCF_001240505.1
Salmonella enterica subsp. enterica serovar Thompson strain CVM N43472 N43472, whole genome shotgun sequence	RefSeq	GCF_001240525.1
Salmonella enterica subsp. enterica serovar Heidelberg strain CVM N43473 N43473, whole genome shotgun sequence	RefSeq	GCF_001240545.1
Salmonella enterica subsp. enterica serovar Thompson strain CVM N43474 N43474, whole genome shotgun sequence	RefSeq	GCF_001240555.1
Salmonella enterica subsp. enterica serovar Kentucky strain CVM N43478 N43478, whole genome shotgun sequence	RefSeq	GCF_001240565.1
Salmonella enterica subsp. enterica serovar Schwarzengrund strain CVM N43479 N43479, whole genome shotgun sequence	RefSeq	GCF_001240625.1
Salmonella enterica subsp. enterica serovar Heidelberg strain CVM N43480 N43480, whole genome shotgun sequence	RefSeq	GCF_001240635.1
Salmonella enterica subsp. enterica serovar Heidelberg strain CVM N43481 N43481, whole genome shotgun sequence	RefSeq	GCF_001240675.1
Salmonella enterica subsp. enterica serovar Muenchen strain CVM N43482 N43482, whole genome shotgun sequence	RefSeq	GCF_001240705.1
Salmonella enterica subsp. enterica serovar Kentucky strain CVM N43820 N43820, whole genome shotgun sequence	RefSeq	GCF_001240725.1
Salmonella enterica subsp. enterica serovar Thompson strain CVM N43821 N43821, whole genome shotgun sequence	RefSeq	GCF_001240735.1
Salmonella enterica subsp. enterica serovar Typhimurium var. 5- strain CVM N43822 N43822, whole genome shotgun sequence	RefSeq	GCF_001240785.1
Salmonella enterica subsp. enterica serovar Typhimurium var. 5- strain CVM N43824 N43824, whole genome shotgun sequence	RefSeq	GCF_001240805.1
Salmonella enterica subsp. enterica serovar Typhimurium var. 5- strain CVM N43823 N43823, whole genome shotgun sequence	RefSeq	GCF_001240825.1
Salmonella enterica subsp. enterica serovar Muenchen strain CVM N43826 N43826, whole genome shotgun sequence	RefSeq	GCF_001240835.1
Salmonella enterica subsp. enterica serovar Agona strain CVM N43827 N43827, whole genome shotgun sequence	RefSeq	GCF_001240875.1
Salmonella enterica subsp. enterica serovar Heidelberg strain CVM N43828 N43828, whole genome shotgun sequence	RefSeq	GCF_001240885.1
Salmonella enterica subsp. enterica serovar Typhimurium strain CVM N43829 N43829, whole genome shotgun sequence	RefSeq	GCF_001240925.1
Salmonella enterica subsp. enterica serovar Typhimurium var. 5- strain CVM N43830 N43830, whole genome shotgun sequence	RefSeq	GCF_001240935.1
Salmonella enterica subsp. enterica serovar Typhimurium var. 5- strain CVM N43831 N43831, whole genome shotgun sequence	RefSeq	GCF_001240965.1
Salmonella enterica subsp. enterica serovar Typhimurium var. 5- strain CVM N43832 N43832, whole genome shotgun sequence	RefSeq	GCF_001240975.1
Salmonella enterica subsp. enterica serovar Kentucky strain CVM N43835 N43835, whole genome shotgun sequence	RefSeq	GCF_001241025.1
Salmonella enterica subsp. enterica serovar Hadar strain CVM N43836 N43836, whole genome shotgun sequence	RefSeq	GCF_001241055.1
Salmonella enterica subsp. enterica serovar Typhimurium var. 5- strain CVM N44692 N44692, whole genome shotgun sequence	RefSeq	GCF_001241075.1
Salmonella enterica subsp. enterica serovar Heidelberg strain CVM N44695 N44695, whole genome shotgun sequence	RefSeq	GCF_001241105.1
Salmonella enterica subsp. enterica serovar Hadar strain CVM N44694 N44694, whole genome shotgun sequence	RefSeq	GCF_001241115.1
Salmonella enterica subsp. enterica serovar Heidelberg strain CVM N44696 N44696, whole genome shotgun sequence	RefSeq	GCF_001241155.1
Salmonella enterica subsp. enterica serovar Typhimurium var. 5- strain CVM N44697 N44697, whole genome shotgun sequence	RefSeq	GCF_001241165.1
Salmonella enterica subsp. enterica serovar Anatum strain CVM N44698 N44698, whole genome shotgun sequence	RefSeq	GCF_001241205.1
Salmonella enterica subsp. enterica serovar Anatum strain CVM N44699 N44699, whole genome shotgun sequence	RefSeq	GCF_001241225.1
Salmonella enterica subsp. enterica serovar Schwarzengrund strain CVM N44700 N44700, whole genome shotgun sequence	RefSeq	GCF_001241265.1
Salmonella enterica subsp. enterica serovar Heidelberg strain CVM N44701 N44701, whole genome shotgun sequence	RefSeq	GCF_001241275.1
Salmonella enterica subsp. enterica serovar Heidelberg strain CVM N44703 N44703, whole genome shotgun sequence	RefSeq	GCF_001241305.1
Salmonella enterica subsp. enterica serovar Infantis strain CVM N44705 N44705, whole genome shotgun sequence	RefSeq	GCF_001241325.1
Salmonella enterica subsp. enterica serovar Heidelberg strain CVM N44706 N44706, whole genome shotgun sequence	RefSeq	GCF_001241355.1
Salmonella enterica subsp. enterica serovar Heidelberg strain CVM N44707 N44707, whole genome shotgun sequence	RefSeq	GCF_001241365.1
Salmonella enterica subsp. enterica serovar Kentucky strain CVM N44708 N44708, whole genome shotgun sequence	RefSeq	GCF_001241395.1
Salmonella enterica subsp. enterica serovar Typhimurium var. 5- strain CVM N44709 N44709, whole genome shotgun sequence	RefSeq	GCF_001241425.1
Salmonella enterica subsp. enterica serovar Heidelberg strain CVM N44710 N44710, whole genome shotgun sequence	RefSeq	GCF_001241455.1
Salmonella enterica subsp. enterica serovar Ohio strain CVM N44711 N44711, whole genome shotgun sequence	RefSeq	GCF_001241475.1
Salmonella enterica subsp. enterica serovar Typhimurium var. 5- strain CVM N44712 N44712, whole genome shotgun sequence	RefSeq	GCF_001241505.1
Salmonella enterica subsp. enterica serovar Typhimurium var. 5- strain CVM N44713 N44713, whole genome shotgun sequence	RefSeq	GCF_001241515.1
Salmonella enterica subsp. enterica serovar Typhimurium var. 5- strain CVM N44714 N44714, whole genome shotgun sequence	RefSeq	GCF_001241555.1
Salmonella enterica subsp. enterica serovar Typhimurium var. 5- strain CVM N44715 N44715, whole genome shotgun sequence	RefSeq	GCF_001241585.1
Salmonella enterica subsp. enterica serovar Typhimurium var. 5- strain CVM N44716 N44716, whole genome shotgun sequence	RefSeq	GCF_001241605.1
Salmonella enterica subsp. enterica serovar Heidelberg strain CVM N45392 N45392, whole genome shotgun sequence	RefSeq	GCF_001241625.1
Salmonella enterica subsp. enterica serovar Saintpaul strain CVM N45394 N45394, whole genome shotgun sequence	RefSeq	GCF_001241665.1
Salmonella enterica subsp. enterica serovar Muenchen strain CVM N45395 N45395, whole genome shotgun sequence	RefSeq	GCF_001241675.1
Salmonella enterica subsp. enterica serovar Reading strain CVM N45396 N45396, whole genome shotgun sequence	RefSeq	GCF_001241715.1
Salmonella enterica subsp. enterica serovar Heidelberg strain CVM N45397 N45397, whole genome shotgun sequence	RefSeq	GCF_001241725.1
Salmonella enterica subsp. enterica serovar Albany strain CVM N45398 N45398, whole genome shotgun sequence	RefSeq	GCF_001241765.1
Salmonella enterica subsp. enterica serovar Livingstone strain CVM N45399 N45399, whole genome shotgun sequence	RefSeq	GCF_001241775.1
Salmonella enterica subsp. enterica serovar Litchfield strain CVM N45400 N45400, whole genome shotgun sequence	RefSeq	GCF_001241815.1
Salmonella enterica subsp. enterica serovar Heidelberg strain CVM N45401 N45401, whole genome shotgun sequence	RefSeq	GCF_001241845.1
Salmonella enterica subsp. enterica serovar Montevideo strain CVM N45402 N45402, whole genome shotgun sequence	RefSeq	GCF_001241855.1
Salmonella enterica subsp. enterica serovar Typhimurium var. 5- strain CVM N45403 N45403, whole genome shotgun sequence	RefSeq	GCF_001241895.1
Salmonella enterica subsp. enterica serovar Typhimurium var. 5- strain CVM N45404 N45404, whole genome shotgun sequence	RefSeq	GCF_001241905.1
Salmonella enterica subsp. enterica serovar Typhimurium var. 5- strain CVM N45405 N45405, whole genome shotgun sequence	RefSeq	GCF_001241945.1
Salmonella enterica subsp. enterica serovar Worthington strain CVM N45406 N45406, whole genome shotgun sequence	RefSeq	GCF_001241965.1
Salmonella enterica subsp. enterica serovar Typhimurium var. 5- strain CVM N45408 N45408, whole genome shotgun sequence	RefSeq	GCF_001241975.1
Salmonella enterica subsp. enterica serovar Hadar strain CVM N45411 N45411, whole genome shotgun sequence	RefSeq	GCF_001242005.1
Salmonella enterica subsp. enterica serovar Kentucky strain CVM N45412 N45412, whole genome shotgun sequence	RefSeq	GCF_001242015.1
Salmonella enterica subsp. enterica serovar Berta strain CVM N45924 N45924, whole genome shotgun sequence	RefSeq	GCF_001242065.1
Salmonella enterica subsp. enterica serovar Berta strain CVM N45925 N45925, whole genome shotgun sequence	RefSeq	GCF_001242075.1
Salmonella enterica subsp. enterica serovar Saintpaul strain CVM N45926 N45926, whole genome shotgun sequence	RefSeq	GCF_001242115.1
Salmonella enterica subsp. enterica serovar Muenchen strain CVM N45927 N45927, whole genome shotgun sequence	RefSeq	GCF_001242125.1
Salmonella enterica subsp. enterica serovar Infantis strain CVM N45928 N45928, whole genome shotgun sequence	RefSeq	GCF_001242165.1
Salmonella enterica subsp. enterica serovar Infantis strain CVM N45929 N45929, whole genome shotgun sequence	RefSeq	GCF_001242185.1
Salmonella enterica subsp. enterica serovar Heidelberg strain CVM N45930 N45930, whole genome shotgun sequence	RefSeq	GCF_001242195.1
Salmonella enterica subsp. enterica serovar Worthington strain CVM N45931 N45931, whole genome shotgun sequence	RefSeq	GCF_001242245.1
Salmonella enterica subsp. enterica serovar Schwarzengrund strain CVM N45932 N45932, whole genome shotgun sequence	RefSeq	GCF_001242265.1
Salmonella enterica subsp. enterica serovar Typhimurium var. 5- strain CVM N45935 N45935, whole genome shotgun sequence	RefSeq	GCF_001242275.1
Salmonella enterica subsp. enterica serovar Kentucky strain CVM N45934 N45934, whole genome shotgun sequence	RefSeq	GCF_001242285.1
Salmonella enterica subsp. enterica serovar Typhimurium var. 5- strain CVM N45936 N45936, whole genome shotgun sequence	RefSeq	GCF_001242345.1
Salmonella enterica subsp. enterica serovar Kentucky strain CVM N45937 N45937, whole genome shotgun sequence	RefSeq	GCF_001242375.1
Salmonella enterica subsp. enterica serovar Typhimurium var. 5- strain CVM N45938 N45938, whole genome shotgun sequence	RefSeq	GCF_001242395.1
Salmonella enterica subsp. enterica serovar Kentucky strain CVM N45939 N45939, whole genome shotgun sequence	RefSeq	GCF_001242405.1
Salmonella enterica subsp. enterica serovar Hadar strain CVM N45940 N45940, whole genome shotgun sequence	RefSeq	GCF_001242445.1
Salmonella enterica subsp. enterica serovar Derby strain CVM N45941 N45941, whole genome shotgun sequence	RefSeq	GCF_001242475.1
Salmonella enterica subsp. enterica serovar Kentucky strain CVM N45944 N45944, whole genome shotgun sequence	RefSeq	GCF_001242495.1
Salmonella enterica subsp. enterica serovar Muenchen strain CVM N45942 N45942, whole genome shotgun sequence	RefSeq	GCF_001242505.1
Salmonella enterica subsp. enterica serovar Infantis strain CVM N45943 N45943, whole genome shotgun sequence	RefSeq	GCF_001242545.1
Salmonella enterica subsp. enterica serovar Typhimurium var. 5- strain CVM N45950 N45950, whole genome shotgun sequence	RefSeq	GCF_001242565.1
Salmonella enterica subsp. enterica serovar Brandenburg strain CVM N45949 N45949, whole genome shotgun sequence	RefSeq	GCF_001242575.1
Salmonella enterica subsp. enterica serovar Thompson strain CVM N45945 N45945, whole genome shotgun sequence	RefSeq	GCF_001242585.1
Salmonella enterica subsp. enterica serovar Saintpaul strain CVM N45953 N45953, whole genome shotgun sequence	RefSeq	GCF_001242655.1
Salmonella enterica subsp. enterica serovar Schwarzengrund strain CVM N45952 N45952, whole genome shotgun sequence	RefSeq	GCF_001242665.1
Salmonella enterica subsp. enterica serovar Heidelberg strain CVM N45954 N45954, whole genome shotgun sequence	RefSeq	GCF_001242675.1
Salmonella enterica subsp. enterica serovar Heidelberg strain CVM N45958 N45958, whole genome shotgun sequence	RefSeq	GCF_001242755.1
Salmonella enterica subsp. enterica serovar Dublin strain CVM N45955 N45955, whole genome shotgun sequence	RefSeq	GCF_001242765.1
Salmonella enterica subsp. enterica serovar Mbandaka strain CVM N45957 N45957, whole genome shotgun sequence	RefSeq	GCF_001242775.1
Salmonella enterica subsp. enterica serovar Heidelberg strain CVM N46812 N46812, whole genome shotgun sequence	RefSeq	GCF_001242865.1
Salmonella enterica subsp. enterica serovar Infantis strain CVM N46813 N46813, whole genome shotgun sequence	RefSeq	GCF_001242875.1
Salmonella enterica subsp. enterica serovar Heidelberg strain CVM N46811 N46811, whole genome shotgun sequence	RefSeq	GCF_001242885.1
Salmonella enterica subsp. enterica serovar Liverpool strain CVM N46814 N46814, whole genome shotgun sequence	RefSeq	GCF_001242905.1
Salmonella enterica subsp. enterica serovar Heidelberg strain CVM N46818 N46818, whole genome shotgun sequence	RefSeq	GCF_001242965.1
Salmonella enterica subsp. enterica serovar Johannesburg strain CVM N46815 N46815, whole genome shotgun sequence	RefSeq	GCF_001242975.1
Salmonella enterica subsp. enterica serovar Infantis strain CVM N46819 N46819, whole genome shotgun sequence	RefSeq	GCF_001242985.1
Salmonella enterica subsp. enterica serovar Kentucky strain CVM N46820 N46820, whole genome shotgun sequence	RefSeq	GCF_001242995.1
Salmonella enterica subsp. enterica serovar Heidelberg strain CVM N46821 N46821, whole genome shotgun sequence	RefSeq	GCF_001243065.1
Salmonella enterica subsp. enterica serovar Saintpaul strain CVM N46823 N46823, whole genome shotgun sequence	RefSeq	GCF_001243085.1
Salmonella enterica subsp. enterica serovar Typhimurium var. 5- strain CVM N46824 N46824, whole genome shotgun sequence	RefSeq	GCF_001243095.1
Salmonella enterica subsp. enterica serovar Typhimurium var. 5- strain CVM N46825 N46825, whole genome shotgun sequence	RefSeq	GCF_001243105.1
Salmonella enterica subsp. enterica serovar Albany strain CVM N46827 N46827, whole genome shotgun sequence	RefSeq	GCF_001243145.1
Salmonella enterica subsp. enterica serovar Litchfield strain CVM N46829 N46829, whole genome shotgun sequence	RefSeq	GCF_001243175.1
Salmonella enterica subsp. enterica serovar Saintpaul strain CVM N46830 N46830, whole genome shotgun sequence	RefSeq	GCF_001243195.1
Salmonella enterica subsp. enterica serovar Saintpaul strain CVM N46832 N46832, whole genome shotgun sequence	RefSeq	GCF_001243205.1
Salmonella enterica subsp. enterica serovar Muenchen strain CVM N46833 N46833, whole genome shotgun sequence	RefSeq	GCF_001243235.1
Salmonella enterica subsp. enterica serovar Typhimurium var. 5- strain CVM N46834 N46834, whole genome shotgun sequence	RefSeq	GCF_001243255.1
Salmonella enterica subsp. enterica serovar Worthington strain CVM N46835 N46835, whole genome shotgun sequence	RefSeq	GCF_001243275.1
Salmonella enterica subsp. enterica serovar Litchfield strain CVM N46836 N46836, whole genome shotgun sequence	RefSeq	GCF_001243305.1
Salmonella enterica subsp. enterica serovar Litchfield strain CVM N46837 N46837, whole genome shotgun sequence	RefSeq	GCF_001243325.1
Salmonella enterica subsp. enterica serovar Enteritidis strain CVM N46838 N46838, whole genome shotgun sequence	RefSeq	GCF_001243345.1
Salmonella enterica subsp. enterica serovar Hadar strain CVM N46842 N46842, whole genome shotgun sequence	RefSeq	GCF_001243355.1
Salmonella enterica subsp. enterica serovar Typhimurium var. 5- strain CVM N46844 N46844, whole genome shotgun sequence	RefSeq	GCF_001243395.1
Salmonella enterica subsp. enterica serovar Typhimurium var. 5- strain CVM N46845 N46845, whole genome shotgun sequence	RefSeq	GCF_001243425.1
Salmonella enterica subsp. enterica serovar Saintpaul strain CVM N46846 N46846, whole genome shotgun sequence	RefSeq	GCF_001243445.1
Salmonella enterica subsp. enterica serovar Saintpaul strain CVM N46847 N46847, whole genome shotgun sequence	RefSeq	GCF_001243455.1
Salmonella enterica subsp. enterica serovar Kentucky strain CVM N46849 N46849, whole genome shotgun sequence	RefSeq	GCF_001243485.1
Salmonella enterica subsp. enterica serovar Typhimurium var. 5- strain CVM N46851 N46851, whole genome shotgun sequence	RefSeq	GCF_001243505.1
Salmonella enterica subsp. enterica serovar Newport strain CVM N46850 N46850, whole genome shotgun sequence	RefSeq	GCF_001243515.1
Salmonella enterica subsp. enterica serovar Typhimurium var. 5- strain CVM N46852 N46852, whole genome shotgun sequence	RefSeq	GCF_001243555.1
Salmonella enterica subsp. enterica serovar Heidelberg strain CVM N46853 N46853, whole genome shotgun sequence	RefSeq	GCF_001243585.1
Salmonella enterica subsp. enterica serovar Hadar strain CVM N46854 N46854, whole genome shotgun sequence	RefSeq	GCF_001243605.1
Salmonella enterica subsp. enterica serovar Muenchen strain CVM N46855 N46855, whole genome shotgun sequence	RefSeq	GCF_001243615.1
Salmonella enterica subsp. enterica serovar Kentucky strain CVM N46857 N46857, whole genome shotgun sequence	RefSeq	GCF_001243655.1
Salmonella enterica subsp. enterica serovar Typhimurium var. 5- strain CVM N46860 N46860, whole genome shotgun sequence	RefSeq	GCF_001243695.1
Salmonella enterica subsp. enterica serovar Hadar strain CVM N46859 N46859, whole genome shotgun sequence	RefSeq	GCF_001243705.1
Salmonella enterica subsp. enterica serovar Schwarzengrund strain CVM N47711 N47711, whole genome shotgun sequence	RefSeq	GCF_001243745.1
Salmonella enterica subsp. enterica serovar Saintpaul strain CVM N47713 N47713, whole genome shotgun sequence	RefSeq	GCF_001243775.1
Salmonella enterica subsp. enterica serovar Infantis strain CVM N47714 N47714, whole genome shotgun sequence	RefSeq	GCF_001243785.1
Salmonella enterica subsp. enterica serovar Typhimurium var. 5- strain CVM N47715 N47715, whole genome shotgun sequence	RefSeq	GCF_001243815.1
Salmonella enterica subsp. enterica serovar Brandenburg strain CVM N47716 N47716, whole genome shotgun sequence	RefSeq	GCF_001243855.1
Salmonella enterica subsp. enterica serovar Heidelberg strain CVM N47717 N47717, whole genome shotgun sequence	RefSeq	GCF_001243875.1
Salmonella enterica subsp. enterica serovar Saintpaul strain CVM N47719 N47719, whole genome shotgun sequence	RefSeq	GCF_001243905.1
Salmonella enterica subsp. enterica serovar Kentucky strain CVM N47718 N47718, whole genome shotgun sequence	RefSeq	GCF_001243915.1
Salmonella enterica subsp. enterica serovar Kentucky strain CVM N47720 N47720, whole genome shotgun sequence	RefSeq	GCF_001243955.1
Salmonella enterica subsp. enterica serovar Reading strain CVM N46858 N46858, whole genome shotgun sequence	RefSeq	GCF_001243985.1
Salmonella enterica subsp. enterica serovar Kentucky strain CVM N47721 N47721, whole genome shotgun sequence	RefSeq	GCF_001243995.1
Salmonella enterica subsp. enterica serovar Kentucky strain CVM N47723 N47723, whole genome shotgun sequence	RefSeq	GCF_001244005.1
Salmonella enterica subsp. enterica serovar Saintpaul strain CVM N47724 N47724, whole genome shotgun sequence	RefSeq	GCF_001244055.1
Salmonella enterica subsp. enterica serovar Agona strain CVM N47726 N47726, whole genome shotgun sequence	RefSeq	GCF_001244085.1
Salmonella enterica subsp. enterica serovar Saintpaul strain CVM N47725 N47725, whole genome shotgun sequence	RefSeq	GCF_001244095.1
Salmonella enterica subsp. enterica serovar Typhimurium var. 5- strain CVM N47728 N47728, whole genome shotgun sequence	RefSeq	GCF_001244105.1
Salmonella enterica subsp. enterica serovar Kentucky strain CVM N47729 N47729, whole genome shotgun sequence	RefSeq	GCF_001244155.1
Salmonella enterica subsp. enterica serovar Kentucky strain CVM N47730 N47730, whole genome shotgun sequence	RefSeq	GCF_001244185.1
Salmonella enterica subsp. enterica serovar Infantis strain CVM N48577 N48577, whole genome shotgun sequence	RefSeq	GCF_001244215.1
Salmonella enterica subsp. enterica serovar Heidelberg strain CVM N48578 N48578, whole genome shotgun sequence	RefSeq	GCF_001244225.1
Salmonella enterica subsp. enterica serovar Typhimurium var. 5- strain CVM N48676 N48676, whole genome shotgun sequence	RefSeq	GCF_001244255.1
Salmonella enterica subsp. enterica serovar Typhimurium var. 5- strain CVM N48677 N48677, whole genome shotgun sequence	RefSeq	GCF_001244285.1
Salmonella enterica subsp. enterica serovar Saintpaul strain CVM N48678 N48678, whole genome shotgun sequence	RefSeq	GCF_001244325.1
Salmonella enterica subsp. enterica serovar Typhimurium var. 5- strain CVM N48679 N48679, whole genome shotgun sequence	RefSeq	GCF_001244335.1
Salmonella enterica subsp. enterica serovar Schwarzengrund strain CVM N48682 N48682, whole genome shotgun sequence	RefSeq	GCF_001244375.1
Salmonella enterica subsp. enterica serovar Typhimurium var. 5- strain CVM N48680 N48680, whole genome shotgun sequence	RefSeq	GCF_001244385.1
Salmonella enterica subsp. enterica serovar Reading strain CVM N48684 N48684, whole genome shotgun sequence	RefSeq	GCF_001244455.1
Salmonella enterica subsp. enterica serovar Agona strain CVM N48683 N48683, whole genome shotgun sequence	RefSeq	GCF_001244465.1
Salmonella enterica subsp. enterica serovar Derby strain CVM N48685 N48685, whole genome shotgun sequence	RefSeq	GCF_001244515.1
Salmonella enterica subsp. enterica serovar Typhimurium var. 5- strain CVM N48690 N48690, whole genome shotgun sequence	RefSeq	GCF_001244695.1
Salmonella enterica subsp. enterica serovar Typhimurium var. 5- strain CVM N48689 N48689, whole genome shotgun sequence	RefSeq	GCF_001244705.1
Salmonella enterica subsp. enterica serovar Kentucky strain CVM N48688 N48688, whole genome shotgun sequence	RefSeq	GCF_001244715.1
Salmonella enterica subsp. enterica serovar Derby strain CVM N48686 N48686, whole genome shotgun sequence	RefSeq	GCF_001244725.1
Salmonella enterica subsp. enterica serovar Albany strain CVM N48692 N48692, whole genome shotgun sequence	RefSeq	GCF_001244795.1
Salmonella enterica subsp. enterica serovar Infantis strain CVM N48693 N48693, whole genome shotgun sequence	RefSeq	GCF_001244805.1
Salmonella enterica subsp. enterica serovar 4,12:i:- strain CVM N48691 N48691, whole genome shotgun sequence	RefSeq	GCF_001244815.1
Salmonella enterica subsp. enterica serovar Infantis strain CVM N48694 N48694, whole genome shotgun sequence	RefSeq	GCF_001244865.1
Salmonella enterica subsp. enterica serovar Muenchen strain CVM N48696 N48696, whole genome shotgun sequence	RefSeq	GCF_001244895.1
Salmonella enterica subsp. enterica serovar Infantis strain CVM N48695 N48695, whole genome shotgun sequence	RefSeq	GCF_001244905.1
Salmonella enterica subsp. enterica serovar Saintpaul strain CVM N48697 N48697, whole genome shotgun sequence	RefSeq	GCF_001244925.1
Salmonella enterica subsp. enterica serovar Saintpaul strain CVM N48698 N48698, whole genome shotgun sequence	RefSeq	GCF_001244935.1
Salmonella enterica subsp. enterica serovar Heidelberg strain CVM N48699 N48699, whole genome shotgun sequence	RefSeq	GCF_001245005.1
Salmonella enterica subsp. enterica serovar Montevideo strain CVM N48700 N48700, whole genome shotgun sequence	RefSeq	GCF_001245015.1
Salmonella enterica subsp. enterica serovar Braenderup strain CVM N48701 N48701, whole genome shotgun sequence	RefSeq	GCF_001245025.1
Salmonella enterica subsp. enterica serovar Heidelberg strain CVM N48704 N48704, whole genome shotgun sequence	RefSeq	GCF_001245035.1
Salmonella enterica subsp. enterica serovar Kentucky strain CVM N48707 N48707, whole genome shotgun sequence	RefSeq	GCF_001245105.1
Salmonella enterica subsp. enterica serovar Montevideo strain CVM N48706 N48706, whole genome shotgun sequence	RefSeq	GCF_001245115.1
Salmonella enterica subsp. enterica serovar Typhimurium var. 5- strain CVM N48708 N48708, whole genome shotgun sequence	RefSeq	GCF_001245125.1
Salmonella enterica subsp. enterica serovar Kentucky strain CVM N48710 N48710, whole genome shotgun sequence	RefSeq	GCF_001245135.1
Salmonella enterica subsp. enterica serovar Kentucky strain CVM N48711 N48711, whole genome shotgun sequence	RefSeq	GCF_001245195.1
Salmonella enterica subsp. enterica serovar Kentucky strain CVM N50419 N50419, whole genome shotgun sequence	RefSeq	GCF_001245205.1
Salmonella enterica subsp. enterica serovar Hadar strain CVM N48712 N48712, whole genome shotgun sequence	RefSeq	GCF_001245215.1
Salmonella enterica subsp. enterica serovar 4,5,12:i- strain CVM N50420 N50420, whole genome shotgun sequence	RefSeq	GCF_001245255.1
Salmonella enterica subsp. enterica serovar Kentucky strain CVM N50421 N50421, whole genome shotgun sequence	RefSeq	GCF_001245295.1
Salmonella enterica subsp. enterica serovar Saintpaul strain CVM N50423 N50423, whole genome shotgun sequence	RefSeq	GCF_001245335.1
Salmonella enterica subsp. enterica serovar Saintpaul strain CVM N50422 N50422, whole genome shotgun sequence	RefSeq	GCF_001245345.1
Salmonella enterica subsp. enterica serovar Enteritidis strain CVM N50424 N50424, whole genome shotgun sequence	RefSeq	GCF_001245355.1
Salmonella enterica subsp. enterica serovar Typhimurium var. 5- strain CVM N50425 N50425, whole genome shotgun sequence	RefSeq	GCF_001245415.1
Salmonella enterica subsp. enterica serovar Heidelberg strain CVM N50428 N50428, whole genome shotgun sequence	RefSeq	GCF_001245435.1
Salmonella enterica subsp. enterica serovar Braenderup strain CVM N50427 N50427, whole genome shotgun sequence	RefSeq	GCF_001245445.1
Salmonella enterica subsp. enterica serovar Kentucky strain CVM N50429 N50429, whole genome shotgun sequence	RefSeq	GCF_001245465.1
Salmonella enterica subsp. enterica serovar Typhimurium var. 5- strain CVM N50430 N50430, whole genome shotgun sequence	RefSeq	GCF_001245495.1
Salmonella enterica subsp. enterica serovar Typhimurium var. 5- strain CVM N50433 N50433, whole genome shotgun sequence	RefSeq	GCF_001245535.1
Salmonella enterica subsp. enterica serovar Schwarzengrund strain CVM N50434 N50434, whole genome shotgun sequence	RefSeq	GCF_001245545.1
Salmonella enterica subsp. enterica serovar Hadar strain CVM N50436 N50436, whole genome shotgun sequence	RefSeq	GCF_001245555.1
Salmonella enterica subsp. enterica serovar Kentucky strain CVM N50435 N50435, whole genome shotgun sequence	RefSeq	GCF_001245565.1
Salmonella enterica subsp. enterica serovar Muenchen strain CVM N50441 N50441, whole genome shotgun sequence	RefSeq	GCF_001245635.1
Salmonella enterica subsp. enterica serovar Typhimurium strain CVM N50438 N50438, whole genome shotgun sequence	RefSeq	GCF_001245645.1
Salmonella enterica subsp. enterica serovar Heidelberg strain CVM N50440 N50440, whole genome shotgun sequence	RefSeq	GCF_001245655.1
Salmonella enterica subsp. enterica serovar Kentucky strain CVM N50437 N50437, whole genome shotgun sequence	RefSeq	GCF_001245665.1
Salmonella enterica subsp. enterica serovar 4,5,12:i- strain CVM N50442 N50442, whole genome shotgun sequence	RefSeq	GCF_001245735.1
Salmonella enterica subsp. enterica serovar Dublin strain CVM N50443 N50443, whole genome shotgun sequence	RefSeq	GCF_001245745.1
Salmonella enterica subsp. enterica serovar Liverpool strain CVM N50444 N50444, whole genome shotgun sequence	RefSeq	GCF_001245755.1
Salmonella enterica subsp. enterica serovar 4,5,12:i- strain CVM N50445 N50445, whole genome shotgun sequence	RefSeq	GCF_001245765.1
Salmonella enterica subsp. enterica serovar Dublin strain CVM N50446 N50446, whole genome shotgun sequence	RefSeq	GCF_001245835.1
Salmonella enterica subsp. enterica serovar Heidelberg strain CVM N50449 N50449, whole genome shotgun sequence	RefSeq	GCF_001245845.1
Salmonella enterica subsp. enterica serovar Enteritidis strain CVM N50448 N50448, whole genome shotgun sequence	RefSeq	GCF_001245855.1
Salmonella enterica subsp. enterica serovar 4,5,12:i- strain CVM N51240 N51240, whole genome shotgun sequence	RefSeq	GCF_001245865.1
Salmonella enterica subsp. enterica serovar Muenchen strain CVM N51242 N51242, whole genome shotgun sequence	RefSeq	GCF_001245945.1
Salmonella enterica subsp. enterica serovar Kentucky strain CVM N51241 N51241, whole genome shotgun sequence	RefSeq	GCF_001245955.1
Salmonella enterica subsp. enterica serovar Heidelberg strain CVM N51244 N51244, whole genome shotgun sequence	RefSeq	GCF_001245965.1
Salmonella enterica subsp. enterica serovar Saintpaul strain CVM N51245 N51245, whole genome shotgun sequence	RefSeq	GCF_001246025.1
Salmonella enterica subsp. enterica serovar Heidelberg strain CVM N51246 N51246, whole genome shotgun sequence	RefSeq	GCF_001246035.1
Salmonella enterica subsp. enterica serovar Reading strain CVM N51247 N51247, whole genome shotgun sequence	RefSeq	GCF_001246075.1
Salmonella enterica subsp. enterica serovar Heidelberg strain CVM N51248 N51248, whole genome shotgun sequence	RefSeq	GCF_001246095.1
Salmonella enterica subsp. enterica serovar Kentucky strain CVM N51249 N51249, whole genome shotgun sequence	RefSeq	GCF_001246115.1
Salmonella enterica subsp. enterica serovar Muenster strain CVM N51250 N51250, whole genome shotgun sequence	RefSeq	GCF_001246125.1
Salmonella enterica subsp. enterica serovar Dublin strain CVM N51251 N51251, whole genome shotgun sequence	RefSeq	GCF_001246165.1
Salmonella enterica subsp. enterica serovar Kentucky strain CVM N51252 N51252, whole genome shotgun sequence	RefSeq	GCF_001246195.1
Salmonella enterica subsp. enterica serovar Brandenburg strain CVM N51253 N51253, whole genome shotgun sequence	RefSeq	GCF_001246205.1
Salmonella enterica subsp. enterica serovar Typhimurium strain CVM N51254 N51254, whole genome shotgun sequence	RefSeq	GCF_001246225.1
Salmonella enterica subsp. enterica serovar Kentucky strain CVM N51256 N51256, whole genome shotgun sequence	RefSeq	GCF_001246255.1
Salmonella enterica subsp. enterica serovar Typhimurium var. 5- strain CVM N51255 N51255, whole genome shotgun sequence	RefSeq	GCF_001246265.1
Salmonella enterica subsp. enterica serovar Infantis strain CVM N51258 N51258, whole genome shotgun sequence	RefSeq	GCF_001246295.1
Salmonella enterica subsp. enterica serovar Schwarzengrund strain CVM N51257 N51257, whole genome shotgun sequence	RefSeq	GCF_001246305.1
Salmonella enterica subsp. enterica serovar Hadar strain CVM N51260 N51260, whole genome shotgun sequence	RefSeq	GCF_001246355.1
Salmonella enterica subsp. enterica serovar Reading strain CVM N51261 N51261, whole genome shotgun sequence	RefSeq	GCF_001246365.1
Salmonella enterica subsp. enterica serovar Schwarzengrund strain CVM N51259 N51259, whole genome shotgun sequence	RefSeq	GCF_001246375.1
Salmonella enterica subsp. enterica serovar Hadar strain CVM N51262 N51262, whole genome shotgun sequence	RefSeq	GCF_001246435.1
Salmonella enterica subsp. enterica serovar Infantis strain CVM N51266 N51266, whole genome shotgun sequence	RefSeq	GCF_001246465.1
Salmonella enterica subsp. enterica serovar Hadar strain CVM N51263 N51263, whole genome shotgun sequence	RefSeq	GCF_001246475.1
Salmonella enterica subsp. enterica serovar Hadar strain CVM N51265 N51265, whole genome shotgun sequence	RefSeq	GCF_001246485.1
Salmonella enterica subsp. enterica serovar Hadar strain CVM N51264 N51264, whole genome shotgun sequence	RefSeq	GCF_001246495.1
Salmonella enterica subsp. enterica serovar Schwarzengrund strain CVM N51267 N51267, whole genome shotgun sequence	RefSeq	GCF_001246555.1
Salmonella enterica subsp. enterica serovar Typhimurium var. 5- strain CVM N51268 N51268, whole genome shotgun sequence	RefSeq	GCF_001246565.1
Salmonella enterica subsp. enterica serovar 4,12:i:- strain CVM N51270 N51270, whole genome shotgun sequence	RefSeq	GCF_001246615.1
Salmonella enterica subsp. enterica serovar Typhimurium var. 5- strain CVM N51272 N51272, whole genome shotgun sequence	RefSeq	GCF_001246625.1
Salmonella enterica subsp. enterica serovar Senftenberg strain CVM N51274 N51274, whole genome shotgun sequence	RefSeq	GCF_001246655.1
Salmonella enterica subsp. enterica serovar Kentucky strain CVM N51273 N51273, whole genome shotgun sequence	RefSeq	GCF_001246665.1
Salmonella enterica subsp. enterica serovar Typhimurium var. 5- strain CVM N51275 N51275, whole genome shotgun sequence	RefSeq	GCF_001246695.1
Salmonella enterica subsp. enterica serovar Typhimurium strain CVM N51276 N51276, whole genome shotgun sequence	RefSeq	GCF_001246705.1
Salmonella enterica subsp. enterica serovar Albany strain CVM N51278 N51278, whole genome shotgun sequence	RefSeq	GCF_001246755.1
Salmonella enterica subsp. enterica serovar Hadar strain CVM N51279 N51279, whole genome shotgun sequence	RefSeq	GCF_001246765.1
Salmonella enterica subsp. enterica serovar Heidelberg strain CVM N51281 N51281, whole genome shotgun sequence	RefSeq	GCF_001246805.1
Salmonella enterica subsp. enterica serovar Derby strain CVM N51280 N51280, whole genome shotgun sequence	RefSeq	GCF_001246825.1
Salmonella enterica subsp. enterica serovar Heidelberg strain CVM N51282 N51282, whole genome shotgun sequence	RefSeq	GCF_001246855.1
Salmonella enterica subsp. enterica serovar Typhimurium strain CVM N51283 N51283, whole genome shotgun sequence	RefSeq	GCF_001246875.1
Salmonella enterica subsp. enterica serovar Muenchen strain CVM N51284 N51284, whole genome shotgun sequence	RefSeq	GCF_001246885.1
Salmonella enterica subsp. enterica serovar Heidelberg strain CVM N51285 N51285, whole genome shotgun sequence	RefSeq	GCF_001246915.1
Salmonella enterica subsp. enterica serovar 4,5,12:i- strain CVM N51287 N51287, whole genome shotgun sequence	RefSeq	GCF_001246945.1
Salmonella enterica subsp. enterica serovar Montevideo strain CVM N51288 N51288, whole genome shotgun sequence	RefSeq	GCF_001246955.1
Salmonella enterica subsp. enterica serovar Heidelberg strain CVM N51286 N51286, whole genome shotgun sequence	RefSeq	GCF_001246965.1
Salmonella enterica subsp. enterica serovar Schwarzengrund strain CVM N51289 N51289, whole genome shotgun sequence	RefSeq	GCF_001246985.1
Salmonella enterica subsp. enterica serovar Kentucky strain CVM N51290 N51290, whole genome shotgun sequence	RefSeq	GCF_001247055.1
Salmonella enterica subsp. enterica serovar Heidelberg strain CVM N51292 N51292, whole genome shotgun sequence	RefSeq	GCF_001247075.1
Salmonella enterica subsp. enterica serovar Kentucky strain CVM N51294 N51294, whole genome shotgun sequence	RefSeq	GCF_001247085.1
Salmonella enterica subsp. enterica serovar Saintpaul strain CVM N51291 N51291, whole genome shotgun sequence	RefSeq	GCF_001247105.1
Salmonella enterica subsp. enterica serovar Heidelberg strain CVM N51297 N51297, whole genome shotgun sequence	RefSeq	GCF_001247145.1
Salmonella enterica subsp. enterica serovar Typhimurium strain CVM N51299 N51299, whole genome shotgun sequence	RefSeq	GCF_001247185.1
Salmonella enterica subsp. enterica serovar Dublin strain CVM N51298 N51298, whole genome shotgun sequence	RefSeq	GCF_001247195.1
Salmonella enterica subsp. enterica serovar Typhimurium var. 5- strain CVM N51300 N51300, whole genome shotgun sequence	RefSeq	GCF_001247205.1
Salmonella enterica subsp. enterica serovar Mbandaka strain CVM N51302 N51302, whole genome shotgun sequence	RefSeq	GCF_001247255.1
Salmonella enterica subsp. enterica serovar Typhimurium var. 5- strain CVM N51301 N51301, whole genome shotgun sequence	RefSeq	GCF_001247265.1
Salmonella enterica subsp. enterica serovar Typhimurium var. 5- strain CVM N51303 N51303, whole genome shotgun sequence	RefSeq	GCF_001247275.1
Salmonella enterica subsp. enterica serovar Worthington strain CVM N51304 N51304, whole genome shotgun sequence	RefSeq	GCF_001247285.1
Salmonella enterica subsp. enterica serovar Johannesburg strain CVM N51305 N51305, whole genome shotgun sequence	RefSeq	GCF_001247345.1
Salmonella enterica subsp. enterica serovar Anatum strain CVM N51307 N51307, whole genome shotgun sequence	RefSeq	GCF_001247355.1
Salmonella enterica subsp. enterica serovar 4,12:i:- strain CVM N51306 N51306, whole genome shotgun sequence	RefSeq	GCF_001247365.1
Salmonella enterica subsp. enterica serovar Muenchen strain CVM N51308 N51308, whole genome shotgun sequence	RefSeq	GCF_001247375.1
Salmonella enterica subsp. enterica serovar Senftenberg strain CVM N51312 N51312, whole genome shotgun sequence	RefSeq	GCF_001247445.1
Salmonella enterica subsp. enterica serovar Schwarzengrund strain CVM N51311 N51311, whole genome shotgun sequence	RefSeq	GCF_001247455.1
Salmonella enterica subsp. enterica serovar Kentucky strain CVM N51313 N51313, whole genome shotgun sequence	RefSeq	GCF_001247465.1
Salmonella enterica subsp. enterica serovar Mbandaka strain CVM N51315 N51315, whole genome shotgun sequence	RefSeq	GCF_001247475.1
Salmonella enterica subsp. enterica serovar Kentucky strain CVM N51981 N51981, whole genome shotgun sequence	RefSeq	GCF_001247535.1
Salmonella enterica subsp. enterica serovar Kentucky strain CVM N51982 N51982, whole genome shotgun sequence	RefSeq	GCF_001247545.1
Salmonella enterica subsp. enterica serovar Heidelberg strain CVM N51984 N51984, whole genome shotgun sequence	RefSeq	GCF_001247585.1
Salmonella enterica subsp. enterica serovar Muenchen strain CVM N51983 N51983, whole genome shotgun sequence	RefSeq	GCF_001247595.1
Salmonella enterica subsp. enterica serovar Derby strain CVM N46856 N46856, whole genome shotgun sequence	RefSeq	GCF_001262435.1
Salmonella enterica subsp. enterica serovar 4,12:i:- strain CVM N43477 N43477, whole genome shotgun sequence	RefSeq	GCF_001271395.1
Salmonella enterica subsp. enterica serovar Bredeney strain CVM N43475 N43475, whole genome shotgun sequence	RefSeq	GCF_001271405.1
Salmonella enterica subsp. enterica serovar Enteritidis strain CVM N43468 N43468, whole genome shotgun sequence	RefSeq	GCF_001271415.1
Salmonella enterica subsp. enterica serovar Enteritidis strain CVM N43464 N43464, whole genome shotgun sequence	RefSeq	GCF_001271425.1
Salmonella enterica subsp. enterica serovar Kentucky strain CVM N44693 N44693, whole genome shotgun sequence	RefSeq	GCF_001271475.1
Salmonella enterica subsp. enterica serovar Enteritidis strain CVM N43834 N43834, whole genome shotgun sequence	RefSeq	GCF_001271485.1
Salmonella enterica subsp. enterica serovar Enteritidis strain CVM N44704 N44704, whole genome shotgun sequence	RefSeq	GCF_001271495.1
Salmonella enterica subsp. enterica serovar Typhimurium var. 5- strain CVM N45390 N45390, whole genome shotgun sequence	RefSeq	GCF_001271505.1
Salmonella enterica subsp. enterica serovar Heidelberg strain CVM N45393 N45393, whole genome shotgun sequence	RefSeq	GCF_001271555.1
Salmonella enterica subsp. enterica serovar Typhimurium var. 5- strain CVM N45391 N45391, whole genome shotgun sequence	RefSeq	GCF_001271565.1
Salmonella enterica subsp. enterica serovar Enteritidis strain CVM N45407 N45407, whole genome shotgun sequence	RefSeq	GCF_001271575.1
Salmonella enterica subsp. enterica serovar Enteritidis strain CVM N45409 N45409, whole genome shotgun sequence	RefSeq	GCF_001271615.1
Salmonella enterica subsp. enterica serovar Johannesburg strain CVM N45933 N45933, whole genome shotgun sequence	RefSeq	GCF_001271635.1
Salmonella enterica subsp. enterica serovar Typhimurium strain CVM N46810 N46810, whole genome shotgun sequence	RefSeq	GCF_001271645.1
Salmonella enterica subsp. enterica serovar Enteritidis strain CVM N46817 N46817, whole genome shotgun sequence	RefSeq	GCF_001271675.1
Salmonella enterica subsp. enterica serovar Enteritidis strain CVM N46822 N46822, whole genome shotgun sequence	RefSeq	GCF_001271685.1
Salmonella enterica subsp. enterica serovar Typhimurium var. 5- strain CVM N46828 N46828, whole genome shotgun sequence	RefSeq	GCF_001271715.1
Salmonella enterica subsp. enterica serovar Enteritidis strain CVM N46839 N46839, whole genome shotgun sequence	RefSeq	GCF_001271735.1
Salmonella enterica subsp. enterica serovar Typhimurium var. 5- strain CVM N46841 N46841, whole genome shotgun sequence	RefSeq	GCF_001271745.1
Salmonella enterica subsp. enterica serovar Saintpaul strain CVM N46831 N46831, whole genome shotgun sequence	RefSeq	GCF_001271755.1
Salmonella enterica subsp. enterica serovar Typhimurium var. 5- strain CVM N46843 N46843, whole genome shotgun sequence	RefSeq	GCF_001271795.1
Salmonella enterica subsp. enterica serovar Schwarzengrund strain CVM N47712 N47712, whole genome shotgun sequence	RefSeq	GCF_001271815.1
Salmonella enterica subsp. enterica serovar Typhimurium var. 5- strain CVM N46861 N46861, whole genome shotgun sequence	RefSeq	GCF_001271825.1
Salmonella enterica subsp. enterica serovar Typhimurium var. 5- strain CVM N46848 N46848, whole genome shotgun sequence	RefSeq	GCF_001271835.1
Salmonella enterica subsp. enterica serovar Kentucky strain CVM N47722 N47722, whole genome shotgun sequence	RefSeq	GCF_001271875.1
Salmonella enterica subsp. enterica serovar Enteritidis strain CVM N43451 N43451, whole genome shotgun sequence	RefSeq	GCF_001271895.1
Salmonella enterica subsp. enterica serovar Enteritidis strain CVM N47727 N47727, whole genome shotgun sequence	RefSeq	GCF_001271905.1
Salmonella enterica subsp. enterica serovar 4,12:i:- strain CVM N43467 N43467, whole genome shotgun sequence	RefSeq	GCF_001271935.1
Salmonella enterica subsp. enterica serovar Enteritidis strain CVM N43476 N43476, whole genome shotgun sequence	RefSeq	GCF_001271955.1
Salmonella enterica subsp. enterica serovar Typhimurium strain CVM N43825 N43825, whole genome shotgun sequence	RefSeq	GCF_001271965.1
Salmonella enterica subsp. enterica serovar Enteritidis strain CVM N43470 N43470, whole genome shotgun sequence	RefSeq	GCF_001271975.1
Salmonella enterica subsp. enterica serovar Enteritidis strain CVM N43833 N43833, whole genome shotgun sequence	RefSeq	GCF_001272015.1
Salmonella enterica subsp. enterica serovar Typhimurium var. 5- strain CVM N45410 N45410, whole genome shotgun sequence	RefSeq	GCF_001272035.1
Salmonella enterica subsp. enterica serovar Typhimurium var. 5- strain CVM N44717 N44717, whole genome shotgun sequence	RefSeq	GCF_001272045.1
Salmonella enterica subsp. enterica serovar Heidelberg strain CVM N44702 N44702, whole genome shotgun sequence	RefSeq	GCF_001272055.1
Salmonella enterica subsp. enterica serovar Typhimurium var. 5- strain CVM N46826 N46826, whole genome shotgun sequence	RefSeq	GCF_001272095.1
Salmonella enterica subsp. enterica serovar Typhimurium var. 5- strain CVM N46840 N46840, whole genome shotgun sequence	RefSeq	GCF_001272115.1
Salmonella enterica subsp. enterica serovar Enteritidis strain CVM N48681 N48681, whole genome shotgun sequence	RefSeq	GCF_001272125.1
Salmonella enterica subsp. enterica serovar Kentucky strain CVM N48687 N48687, whole genome shotgun sequence	RefSeq	GCF_001272135.1
Salmonella enterica subsp. enterica serovar Enteritidis strain CVM N48702 N48702, whole genome shotgun sequence	RefSeq	GCF_001272175.1
Salmonella enterica subsp. enterica serovar Muenchen strain CVM N48703 N48703, whole genome shotgun sequence	RefSeq	GCF_001272185.1
Salmonella enterica subsp. enterica serovar Kentucky strain CVM N48705 N48705, whole genome shotgun sequence	RefSeq	GCF_001272205.1
Salmonella enterica subsp. enterica serovar Enteritidis strain CVM N50426 N50426, whole genome shotgun sequence	RefSeq	GCF_001272215.1
Salmonella enterica subsp. enterica serovar Enteritidis strain CVM N50431 N50431, whole genome shotgun sequence	RefSeq	GCF_001272255.1
Salmonella enterica subsp. enterica serovar Newport strain CVM N50439 N50439, whole genome shotgun sequence	RefSeq	GCF_001272275.1
Salmonella enterica subsp. enterica serovar Enteritidis strain CVM N50447 N50447, whole genome shotgun sequence	RefSeq	GCF_001272285.1
Salmonella enterica subsp. enterica serovar Montevideo strain CVM N50432 N50432, whole genome shotgun sequence	RefSeq	GCF_001272295.1
Salmonella enterica subsp. enterica serovar Heidelberg strain CVM N51243 N51243, whole genome shotgun sequence	RefSeq	GCF_001272325.1
Salmonella enterica subsp. enterica serovar Heidelberg strain CVM N51271 N51271, whole genome shotgun sequence	RefSeq	GCF_001272375.1
Salmonella enterica subsp. enterica serovar Mbandaka strain CVM N51293 N51293, whole genome shotgun sequence	RefSeq	GCF_001272395.1
Salmonella enterica subsp. enterica serovar Kentucky strain CVM N51277 N51277, whole genome shotgun sequence	RefSeq	GCF_001272405.1
Salmonella enterica subsp. enterica serovar Typhimurium strain CVM N51295 N51295, whole genome shotgun sequence	RefSeq	GCF_001272415.1
Salmonella enterica subsp. enterica serovar Enteritidis strain CVM N51309 N51309, whole genome shotgun sequence	RefSeq	GCF_001272455.1
Salmonella enterica subsp. enterica serovar Typhimurium var. 5- strain CVM N51269 N51269, whole genome shotgun sequence	RefSeq	GCF_001272465.1
Salmonella enterica subsp. enterica serovar Typhimurium var. 5- strain CVM N51296 N51296, whole genome shotgun sequence	RefSeq	GCF_001272475.1
Salmonella enterica subsp. enterica serovar Enteritidis strain CVM N51310 N51310, whole genome shotgun sequence	RefSeq	GCF_001272485.1
Salmonella enterica subsp. enterica serovar Typhimurium strain CVM N51314 N51314, whole genome shotgun sequence	RefSeq	GCF_001272535.1
Salmonella enterica strain CVM 43756 43756, whole genome shotgun sequence	RefSeq	GCF_001473305.1
Salmonella enterica strain CVM 43747 43747, whole genome shotgun sequence	RefSeq	GCF_001473315.1
Salmonella enterica strain CVM 43745 43745, whole genome shotgun sequence	RefSeq	GCF_001473345.1
Salmonella enterica strain CVM 43753 43753, whole genome shotgun sequence	RefSeq	GCF_001473355.1
Salmonella enterica strain CVM 43757 43757, whole genome shotgun sequence	RefSeq	GCF_001473385.1
Salmonella enterica strain CVM 43759 43759, whole genome shotgun sequence	RefSeq	GCF_001473405.1
Salmonella enterica strain CVM 43765 43765, whole genome shotgun sequence	RefSeq	GCF_001473425.1
Salmonella enterica strain CVM 43762 43762, whole genome shotgun sequence	RefSeq	GCF_001473435.1
Salmonella enterica strain CVM 43772 43772, whole genome shotgun sequence	RefSeq	GCF_001473465.1
Salmonella enterica strain CVM 43775 43775, whole genome shotgun sequence	RefSeq	GCF_001473485.1
Salmonella enterica strain CVM 43778 43778, whole genome shotgun sequence	RefSeq	GCF_001473505.1
Salmonella enterica strain CVM 43781 43781, whole genome shotgun sequence	RefSeq	GCF_001473525.1
Salmonella enterica strain CVM 43783 43783, whole genome shotgun sequence	RefSeq	GCF_001473545.1
Salmonella enterica strain CVM 43784 43784, whole genome shotgun sequence	RefSeq	GCF_001473555.1
Salmonella enterica strain CVM 43786 43786, whole genome shotgun sequence	RefSeq	GCF_001473585.1
Salmonella enterica strain CVM 43787 43787, whole genome shotgun sequence	RefSeq	GCF_001473595.1
Salmonella enterica strain CVM 43790 43790, whole genome shotgun sequence	RefSeq	GCF_001473625.1
Salmonella enterica strain CVM 43793 43793, whole genome shotgun sequence	RefSeq	GCF_001473635.1
Salmonella enterica strain CVM 43799 43799, whole genome shotgun sequence	RefSeq	GCF_001473665.1
Salmonella enterica strain CVM 43804 43804, whole genome shotgun sequence	RefSeq	GCF_001473685.1
Salmonella enterica strain CVM 43807 43807, whole genome shotgun sequence	RefSeq	GCF_001473705.1
Salmonella enterica strain CVM 43814 43814, whole genome shotgun sequence	RefSeq	GCF_001473725.1
Salmonella enterica strain CVM 43816 43816, whole genome shotgun sequence	RefSeq	GCF_001473735.1
Salmonella enterica strain CVM 43819 43819, whole genome shotgun sequence	RefSeq	GCF_001473765.1
Salmonella enterica strain CVM 43822 43822, whole genome shotgun sequence	RefSeq	GCF_001473785.1
Salmonella enterica strain CVM 43823 43823, whole genome shotgun sequence	RefSeq	GCF_001473795.1
Salmonella enterica strain CVM 43826 43826, whole genome shotgun sequence	RefSeq	GCF_001473815.1
Salmonella enterica strain CVM 43828 43828, whole genome shotgun sequence	RefSeq	GCF_001473845.1
Salmonella enterica strain CVM 43832 43832, whole genome shotgun sequence	RefSeq	GCF_001473865.1
Salmonella enterica strain CVM 43836 43836, whole genome shotgun sequence	RefSeq	GCF_001473885.1
Salmonella enterica strain CVM 43837 43837, whole genome shotgun sequence	RefSeq	GCF_001473905.1
Salmonella enterica strain CVM 43839 43839, whole genome shotgun sequence	RefSeq	GCF_001473915.1
Salmonella enterica strain CVM 43843 43843, whole genome shotgun sequence	RefSeq	GCF_001473945.1
Salmonella enterica strain CVM 43743 43743, whole genome shotgun sequence	RefSeq	GCF_001473965.1
Salmonella enterica strain CVM 43744 43744, whole genome shotgun sequence	RefSeq	GCF_001473985.1
Salmonella enterica strain CVM 43746 43746, whole genome shotgun sequence	RefSeq	GCF_001474005.1
Salmonella enterica strain CVM 43748 43748, whole genome shotgun sequence	RefSeq	GCF_001474025.1
Salmonella enterica strain CVM 43749 43749, whole genome shotgun sequence	RefSeq	GCF_001474045.1
Salmonella enterica strain CVM 43750 43750, whole genome shotgun sequence	RefSeq	GCF_001474065.1
Salmonella enterica strain CVM 43751 43751, whole genome shotgun sequence	RefSeq	GCF_001474075.1
Salmonella enterica strain CVM 43752 43752, whole genome shotgun sequence	RefSeq	GCF_001474095.1
Salmonella enterica strain CVM 43754 43754, whole genome shotgun sequence	RefSeq	GCF_001474125.1
Salmonella enterica strain CVM 43755 43755, whole genome shotgun sequence	RefSeq	GCF_001474135.1
Salmonella enterica strain CVM 43758 43758, whole genome shotgun sequence	RefSeq	GCF_001474165.1
Salmonella enterica strain CVM 43760 43760, whole genome shotgun sequence	RefSeq	GCF_001474185.1
Salmonella enterica strain CVM 43761 43761, whole genome shotgun sequence	RefSeq	GCF_001474205.1
Salmonella enterica strain CVM 43763 43763, whole genome shotgun sequence	RefSeq	GCF_001474225.1
Salmonella enterica strain CVM 43764 43764, whole genome shotgun sequence	RefSeq	GCF_001474245.1
Salmonella enterica strain CVM 43766 43766, whole genome shotgun sequence	RefSeq	GCF_001474255.1
Salmonella enterica strain CVM 43767 43767, whole genome shotgun sequence	RefSeq	GCF_001474275.1
Salmonella enterica strain CVM 43768 43768, whole genome shotgun sequence	RefSeq	GCF_001474305.1
Salmonella enterica strain CVM 43769 43769, whole genome shotgun sequence	RefSeq	GCF_001474325.1
Salmonella enterica strain CVM 43770 43770, whole genome shotgun sequence	RefSeq	GCF_001474335.1
Salmonella enterica strain CVM 43771 43771, whole genome shotgun sequence	RefSeq	GCF_001474355.1
Salmonella enterica strain CVM 43773 43773, whole genome shotgun sequence	RefSeq	GCF_001474385.1
Salmonella enterica strain CVM 43774 43774, whole genome shotgun sequence	RefSeq	GCF_001474405.1
Salmonella enterica strain CVM 43776 43776, whole genome shotgun sequence	RefSeq	GCF_001474415.1
Salmonella enterica strain CVM 43777 43777, whole genome shotgun sequence	RefSeq	GCF_001474445.1
Salmonella enterica strain CVM 43779 43779, whole genome shotgun sequence	RefSeq	GCF_001474465.1
Salmonella enterica strain CVM 43780 43780, whole genome shotgun sequence	RefSeq	GCF_001474485.1
Salmonella enterica strain CVM 43782 43782, whole genome shotgun sequence	RefSeq	GCF_001474505.1
Salmonella enterica strain CVM 43785 43785, whole genome shotgun sequence	RefSeq	GCF_001474515.1
Salmonella enterica strain CVM 43788 43788, whole genome shotgun sequence	RefSeq	GCF_001474545.1
Salmonella enterica strain CVM 43789 43789, whole genome shotgun sequence	RefSeq	GCF_001474565.1
Salmonella enterica strain CVM 43791 43791, whole genome shotgun sequence	RefSeq	GCF_001474575.1
Salmonella enterica strain CVM 43792 43792, whole genome shotgun sequence	RefSeq	GCF_001474605.1
Salmonella enterica strain CVM 43794 43794, whole genome shotgun sequence	RefSeq	GCF_001474625.1
Salmonella enterica strain CVM 43795 43795, whole genome shotgun sequence	RefSeq	GCF_001474645.1
Salmonella enterica strain CVM 43796 43796, whole genome shotgun sequence	RefSeq	GCF_001474655.1
Salmonella enterica strain CVM 43797 43797, whole genome shotgun sequence	RefSeq	GCF_001474685.1
Salmonella enterica strain CVM 43798 43798, whole genome shotgun sequence	RefSeq	GCF_001474705.1
Salmonella enterica strain CVM 43801 43801, whole genome shotgun sequence	RefSeq	GCF_001474725.1
Salmonella enterica strain CVM 43803 43803, whole genome shotgun sequence	RefSeq	GCF_001474745.1
Salmonella enterica strain CVM 43806 43806, whole genome shotgun sequence	RefSeq	GCF_001474755.1
Salmonella enterica strain CVM 43808 43808, whole genome shotgun sequence	RefSeq	GCF_001474775.1
Salmonella enterica strain CVM 43809 43809, whole genome shotgun sequence	RefSeq	GCF_001474805.1
Salmonella enterica strain CVM 43810 43810, whole genome shotgun sequence	RefSeq	GCF_001474825.1
Salmonella enterica strain CVM 43813 43813, whole genome shotgun sequence	RefSeq	GCF_001474835.1
Salmonella enterica strain CVM 43817 43817, whole genome shotgun sequence	RefSeq	GCF_001474845.1
Salmonella enterica strain CVM 43818 43818, whole genome shotgun sequence	RefSeq	GCF_001474885.1
Salmonella enterica strain CVM 43824 43824, whole genome shotgun sequence	RefSeq	GCF_001474905.1
Salmonella enterica strain CVM 43821 43821, whole genome shotgun sequence	RefSeq	GCF_001474915.1
Salmonella enterica strain CVM 43825 43825, whole genome shotgun sequence	RefSeq	GCF_001474925.1
Salmonella enterica strain CVM 43827 43827, whole genome shotgun sequence	RefSeq	GCF_001474965.1
Salmonella enterica strain CVM 43829 43829, whole genome shotgun sequence	RefSeq	GCF_001474985.1
Salmonella enterica strain CVM 43830 43830, whole genome shotgun sequence	RefSeq	GCF_001474995.1
Salmonella enterica strain CVM 43831 43831, whole genome shotgun sequence	RefSeq	GCF_001475005.1
Salmonella enterica strain CVM 43833 43833, whole genome shotgun sequence	RefSeq	GCF_001475045.1
Salmonella enterica strain CVM 43838 43838, whole genome shotgun sequence	RefSeq	GCF_001475065.1
Salmonella enterica strain CVM 43834 43834, whole genome shotgun sequence	RefSeq	GCF_001475075.1
Salmonella enterica strain CVM 43840 43840, whole genome shotgun sequence	RefSeq	GCF_001475085.1
Salmonella enterica strain CVM 43841 43841, whole genome shotgun sequence	RefSeq	GCF_001475105.1
Salmonella enterica strain CVM 43844 43844, whole genome shotgun sequence	RefSeq	GCF_001475145.1
Salmonella enterica strain CVM 43845 43845, whole genome shotgun sequence	RefSeq	GCF_001475165.1
Salmonella enterica strain CVM 43846 43846, whole genome shotgun sequence	RefSeq	GCF_001475175.1
Salmonella enterica strain CVM 43811 43811, whole genome shotgun sequence	RefSeq	GCF_001475215.1
Salmonella enterica strain CVM 43820 43820, whole genome shotgun sequence	RefSeq	GCF_001475225.1
Salmonella enterica strain CVM 43835 43835, whole genome shotgun sequence	RefSeq	GCF_001475235.1
Salmonella enterica strain CVM 43802 43802, whole genome shotgun sequence	RefSeq	GCF_001475245.1
Salmonella enterica strain CVM 43800 43800, whole genome shotgun sequence	RefSeq	GCF_001475295.1
Salmonella enterica strain CVM 43805 43805, whole genome shotgun sequence	RefSeq	GCF_001475305.1
Salmonella enterica strain CVM 43815 43815, whole genome shotgun sequence	RefSeq	GCF_001475335.1
Salmonella enterica strain CVM 43812 43812, whole genome shotgun sequence	RefSeq	GCF_001475345.1
Salmonella enterica strain CVM 43842 43842, whole genome shotgun sequence	RefSeq	GCF_001475375.1
Salmonella enterica subsp. enterica serovar Heidelberg strain CVM N29307 N29307, whole genome shotgun sequence	RefSeq	GCF_001477675.1
Salmonella enterica subsp. enterica serovar Agona strain CVM N29309 N29309, whole genome shotgun sequence	RefSeq	GCF_001477685.1
Salmonella enterica subsp. enterica serovar Muenster strain CVM N29310 N29310, whole genome shotgun sequence	RefSeq	GCF_001477695.1
Salmonella enterica subsp. enterica serovar Typhimurium strain CVM N29313 N29313, whole genome shotgun sequence	RefSeq	GCF_001477735.1
Salmonella enterica subsp. enterica serovar Typhimurium var. 5- strain CVM N29315 N29315, whole genome shotgun sequence	RefSeq	GCF_001477745.1
Salmonella enterica subsp. enterica serovar Hadar strain CVM N29317 N29317, whole genome shotgun sequence	RefSeq	GCF_001477755.1
Salmonella enterica subsp. enterica serovar Senftenberg strain CVM N29321 N29321, whole genome shotgun sequence	RefSeq	GCF_001477795.1
Salmonella enterica subsp. enterica serovar Typhimurium strain CVM N29338 N29338, whole genome shotgun sequence	RefSeq	GCF_001477805.1
Salmonella enterica subsp. enterica serovar Hadar strain CVM N29339 N29339, whole genome shotgun sequence	RefSeq	GCF_001477835.1
Salmonella enterica subsp. enterica serovar Typhimurium var. 5- strain CVM N29350 N29350, whole genome shotgun sequence	RefSeq	GCF_001477855.1
Salmonella enterica subsp. enterica serovar Litchfield strain CVM N29367 N29367, whole genome shotgun sequence	RefSeq	GCF_001477885.1
Salmonella enterica subsp. enterica serovar Typhimurium strain CVM N29323 N29323, whole genome shotgun sequence	RefSeq	GCF_001477895.1
Salmonella enterica subsp. enterica serovar Saintpaul strain CVM N29360 N29360, whole genome shotgun sequence	RefSeq	GCF_001477905.1
Salmonella enterica subsp. enterica serovar Saintpaul strain CVM N30642 N30642, whole genome shotgun sequence	RefSeq	GCF_001477945.1
Salmonella enterica subsp. enterica serovar Reading strain CVM N29378 N29378, whole genome shotgun sequence	RefSeq	GCF_001477955.1
Salmonella enterica subsp. enterica serovar Hadar strain CVM N30645 N30645, whole genome shotgun sequence	RefSeq	GCF_001477965.1
Salmonella enterica subsp. enterica serovar Hindmarsh strain CVM N30673 N30673, whole genome shotgun sequence	RefSeq	GCF_001478005.1
Salmonella enterica subsp. enterica serovar Derby strain CVM N30679 N30679, whole genome shotgun sequence	RefSeq	GCF_001478025.1
Salmonella enterica subsp. enterica serovar Typhimurium var. 5- strain CVM N30693 N30693, whole genome shotgun sequence	RefSeq	GCF_001478045.1
Salmonella enterica subsp. enterica serovar Typhimurium strain CVM N30696 N30696, whole genome shotgun sequence	RefSeq	GCF_001478065.1
Salmonella enterica subsp. enterica serovar Derby strain CVM N30705 N30705, whole genome shotgun sequence	RefSeq	GCF_001478085.1
Salmonella enterica subsp. enterica serovar Kentucky strain CVM N31384 N31384, whole genome shotgun sequence	RefSeq	GCF_001478105.1
Salmonella enterica subsp. enterica serovar Typhimurium strain CVM N31395 N31395, whole genome shotgun sequence	RefSeq	GCF_001478125.1
Salmonella enterica subsp. enterica serovar Enteritidis strain CVM N31397 N31397, whole genome shotgun sequence	RefSeq	GCF_001478145.1
Salmonella enterica subsp. enterica serovar Saintpaul strain CVM N31414 N31414, whole genome shotgun sequence	RefSeq	GCF_001478155.1
Salmonella enterica subsp. enterica serovar Heidelberg strain CVM N32052 N32052, whole genome shotgun sequence	RefSeq	GCF_001478185.1
Salmonella enterica subsp. enterica serovar Mbandaka strain CVM N32055 N32055, whole genome shotgun sequence	RefSeq	GCF_001478205.1
Salmonella enterica subsp. enterica serovar Saintpaul strain CVM N32750 N32750, whole genome shotgun sequence	RefSeq	GCF_001478225.1
Salmonella enterica subsp. enterica serovar Saintpaul strain CVM N32763 N32763, whole genome shotgun sequence	RefSeq	GCF_001478245.1
Salmonella enterica subsp. enterica serovar Thompson strain CVM N37925 N37925, whole genome shotgun sequence	RefSeq	GCF_001478265.1
Salmonella enterica subsp. enterica serovar Typhimurium var. 5- strain CVM N37950 N37950, whole genome shotgun sequence	RefSeq	GCF_001478285.1
Salmonella enterica subsp. enterica serovar Senftenberg strain CVM N37931 N37931, whole genome shotgun sequence	RefSeq	GCF_001478295.1
Salmonella enterica subsp. enterica serovar Typhimurium var. 5- strain CVM N38858 N38858, whole genome shotgun sequence	RefSeq	GCF_001478325.1
Salmonella enterica subsp. enterica serovar Senftenberg strain CVM N38864 N38864, whole genome shotgun sequence	RefSeq	GCF_001478345.1
Salmonella enterica subsp. enterica serovar Anatum strain CVM N38876 N38876, whole genome shotgun sequence	RefSeq	GCF_001478355.1
Salmonella enterica subsp. arizonae serovar 18:z4,z23:- strain CVM N38891 N38891, whole genome shotgun sequence	RefSeq	GCF_001478385.1
Salmonella enterica subsp. enterica serovar Agona strain CVM N38894 N38894, whole genome shotgun sequence	RefSeq	GCF_001478405.1
Salmonella enterica subsp. enterica serovar Typhimurium strain CVM N38925 N38925, whole genome shotgun sequence	RefSeq	GCF_001478425.1
Salmonella enterica subsp. enterica serovar Typhimurium var. 5- strain CVM N38944 N38944, whole genome shotgun sequence	RefSeq	GCF_001478445.1
Salmonella enterica subsp. enterica serovar Derby strain CVM N40386 N40386, whole genome shotgun sequence	RefSeq	GCF_001478465.1
Salmonella enterica subsp. enterica serovar Kentucky strain CVM N40925 N40925, whole genome shotgun sequence	RefSeq	GCF_001478475.1
Salmonella enterica subsp. enterica serovar Heidelberg strain CVM N41746 N41746, whole genome shotgun sequence	RefSeq	GCF_001478505.1
Salmonella enterica subsp. enterica serovar Schwarzengrund strain CVM N41900 N41900, whole genome shotgun sequence	RefSeq	GCF_001478525.1
Salmonella enterica subsp. enterica serovar Hadar strain CVM N41909 N41909, whole genome shotgun sequence	RefSeq	GCF_001478535.1
Salmonella enterica subsp. enterica serovar Kentucky strain CVM N41924 N41924, whole genome shotgun sequence	RefSeq	GCF_001478565.1
Salmonella enterica subsp. enterica serovar Infantis strain CVM N42237 N42237, whole genome shotgun sequence	RefSeq	GCF_001478585.1
Salmonella enterica subsp. enterica serovar Javiana strain CVM N42337 N42337, whole genome shotgun sequence	RefSeq	GCF_001478595.1
Salmonella enterica subsp. enterica serovar Typhimurium var. 5- strain CVM N29343 N29343, whole genome shotgun sequence	RefSeq	GCF_001478625.1
Salmonella enterica subsp. enterica serovar Bredeney strain CVM N29351 N29351, whole genome shotgun sequence	RefSeq	GCF_001478645.1
Salmonella enterica subsp. arizonae serovar 18:z4,z23:- strain CVM N29355 N29355, whole genome shotgun sequence	RefSeq	GCF_001478655.1
Salmonella enterica subsp. enterica serovar Saintpaul strain CVM N29357 N29357, whole genome shotgun sequence	RefSeq	GCF_001478685.1
Salmonella enterica subsp. enterica serovar Heidelberg strain CVM N29362 N29362, whole genome shotgun sequence	RefSeq	GCF_001478705.1
Salmonella enterica subsp. enterica serovar Kentucky strain CVM N29363 N29363, whole genome shotgun sequence	RefSeq	GCF_001478715.1
Salmonella enterica subsp. enterica serovar Saintpaul strain CVM N29369 N29369, whole genome shotgun sequence	RefSeq	GCF_001478745.1
Salmonella enterica subsp. enterica serovar Saintpaul strain CVM N29377 N29377, whole genome shotgun sequence	RefSeq	GCF_001478765.1
Salmonella enterica subsp. enterica serovar Infantis strain CVM N29379 N29379, whole genome shotgun sequence	RefSeq	GCF_001478785.1
Salmonella enterica subsp. enterica serovar Ohio strain CVM N29382 N29382, whole genome shotgun sequence	RefSeq	GCF_001478795.1
Salmonella enterica subsp. enterica serovar Kentucky strain CVM N29383 N29383, whole genome shotgun sequence	RefSeq	GCF_001478825.1
Salmonella enterica subsp. enterica serovar Enteritidis strain CVM N29385 N29385, whole genome shotgun sequence	RefSeq	GCF_001478845.1
Salmonella enterica subsp. enterica serovar 4,12:d:- strain CVM N30650 N30650, whole genome shotgun sequence	RefSeq	GCF_001478855.1
Salmonella enterica subsp. enterica serovar Typhimurium var. 5- strain CVM N30655 N30655, whole genome shotgun sequence	RefSeq	GCF_001478885.1
Salmonella enterica subsp. enterica serovar Senftenberg strain CVM N30663 N30663, whole genome shotgun sequence	RefSeq	GCF_001478905.1
Salmonella enterica subsp. enterica serovar Montevideo strain CVM N30669 N30669, whole genome shotgun sequence	RefSeq	GCF_001478915.1
Salmonella enterica subsp. enterica serovar Heidelberg strain CVM N30671 N30671, whole genome shotgun sequence	RefSeq	GCF_001478945.1
Salmonella enterica subsp. enterica serovar Heidelberg strain CVM N30677 N30677, whole genome shotgun sequence	RefSeq	GCF_001478965.1
Salmonella enterica subsp. enterica serovar Heidelberg strain CVM N30683 N30683, whole genome shotgun sequence	RefSeq	GCF_001478975.1
Salmonella enterica subsp. enterica serovar Senftenberg strain CVM N30685 N30685, whole genome shotgun sequence	RefSeq	GCF_001479005.1
Salmonella enterica subsp. enterica serovar Agona strain CVM N30701 N30701, whole genome shotgun sequence	RefSeq	GCF_001479025.1
Salmonella enterica subsp. enterica serovar Enteritidis strain CVM N31380 N31380, whole genome shotgun sequence	RefSeq	GCF_001479035.1
Salmonella enterica subsp. enterica serovar Typhimurium var. 5- strain CVM N31392 N31392, whole genome shotgun sequence	RefSeq	GCF_001479065.1
Salmonella enterica subsp. enterica serovar Agona strain CVM N31394 N31394, whole genome shotgun sequence	RefSeq	GCF_001479085.1
Salmonella enterica subsp. enterica serovar Senftenberg strain CVM N31402 N31402, whole genome shotgun sequence	RefSeq	GCF_001479095.1
Salmonella enterica subsp. enterica serovar Typhimurium strain CVM N31409 N31409, whole genome shotgun sequence	RefSeq	GCF_001479125.1
Salmonella enterica subsp. enterica serovar Anatum strain CVM N31410 N31410, whole genome shotgun sequence	RefSeq	GCF_001479145.1
Salmonella enterica subsp. enterica serovar Typhimurium var. 5- strain CVM N31411 N31411, whole genome shotgun sequence	RefSeq	GCF_001479155.1
Salmonella enterica subsp. enterica serovar Saintpaul strain CVM N31412 N31412, whole genome shotgun sequence	RefSeq	GCF_001479185.1
Salmonella enterica subsp. enterica serovar Saintpaul strain CVM N31415 N31415, whole genome shotgun sequence	RefSeq	GCF_001479205.1
Salmonella enterica subsp. enterica serovar Saintpaul strain CVM N31593 N31593, whole genome shotgun sequence	RefSeq	GCF_001479215.1
Salmonella enterica subsp. arizonae serovar 18:z4,z23:- strain CVM N31597 N31597, whole genome shotgun sequence	RefSeq	GCF_001479245.1
Salmonella enterica subsp. enterica serovar Heidelberg strain CVM N31844 N31844, whole genome shotgun sequence	RefSeq	GCF_001479265.1
Salmonella enterica subsp. enterica serovar Saintpaul strain CVM N31846 N31846, whole genome shotgun sequence	RefSeq	GCF_001479275.1
Salmonella enterica subsp. enterica serovar Litchfield strain CVM N32042 N32042, whole genome shotgun sequence	RefSeq	GCF_001479305.1
Salmonella enterica subsp. enterica serovar Typhimurium strain CVM N32045 N32045, whole genome shotgun sequence	RefSeq	GCF_001479325.1
Salmonella enterica subsp. enterica serovar Typhimurium strain CVM N32048 N32048, whole genome shotgun sequence	RefSeq	GCF_001479335.1
Salmonella enterica subsp. enterica serovar Typhimurium var. 5- strain CVM N32051 N32051, whole genome shotgun sequence	RefSeq	GCF_001479365.1
Salmonella enterica subsp. enterica serovar Saintpaul strain CVM N32053 N32053, whole genome shotgun sequence	RefSeq	GCF_001479385.1
Salmonella enterica subsp. enterica serovar Typhimurium var. 5- strain CVM N32056 N32056, whole genome shotgun sequence	RefSeq	GCF_001479395.1
Salmonella enterica subsp. enterica serovar Kentucky strain CVM N32064 N32064, whole genome shotgun sequence	RefSeq	GCF_001479425.1
Salmonella enterica subsp. enterica serovar Heidelberg strain CVM N32754 N32754, whole genome shotgun sequence	RefSeq	GCF_001479435.1
Salmonella enterica subsp. enterica serovar Senftenberg strain CVM N32755 N32755, whole genome shotgun sequence	RefSeq	GCF_001479465.1
Salmonella enterica subsp. enterica serovar Heidelberg strain CVM N32772 N32772, whole genome shotgun sequence	RefSeq	GCF_001479485.1
Salmonella enterica subsp. enterica serovar Worthington strain CVM N32773 N32773, whole genome shotgun sequence	RefSeq	GCF_001479505.1
Salmonella enterica subsp. enterica serovar Senftenberg strain CVM N32779 N32779, whole genome shotgun sequence	RefSeq	GCF_001479525.1
Salmonella enterica subsp. enterica serovar Thompson strain CVM N32781 N32781, whole genome shotgun sequence	RefSeq	GCF_001479545.1
Salmonella enterica subsp. enterica serovar Hadar strain CVM N32788 N32788, whole genome shotgun sequence	RefSeq	GCF_001479565.1
Salmonella enterica subsp. enterica serovar Heidelberg strain CVM N37907 N37907, whole genome shotgun sequence	RefSeq	GCF_001479585.1
Salmonella enterica subsp. enterica serovar Hadar strain CVM N37910 N37910, whole genome shotgun sequence	RefSeq	GCF_001479605.1
Salmonella enterica subsp. enterica serovar Kentucky strain CVM N37917 N37917, whole genome shotgun sequence	RefSeq	GCF_001479615.1
Salmonella enterica subsp. enterica serovar Berta strain CVM N37918 N37918, whole genome shotgun sequence	RefSeq	GCF_001479635.1
Salmonella enterica subsp. enterica serovar Heidelberg strain CVM N37938 N37938, whole genome shotgun sequence	RefSeq	GCF_001479665.1
Salmonella enterica subsp. enterica serovar Kentucky strain CVM N38232 N38232, whole genome shotgun sequence	RefSeq	GCF_001479685.1
Salmonella enterica subsp. enterica serovar Typhimurium var. 5- strain CVM N38234 N38234, whole genome shotgun sequence	RefSeq	GCF_001479695.1
Salmonella enterica subsp. enterica serovar Kentucky strain CVM N38236 N38236, whole genome shotgun sequence	RefSeq	GCF_001479725.1
Salmonella enterica subsp. enterica serovar Kentucky strain CVM N38238 N38238, whole genome shotgun sequence	RefSeq	GCF_001479745.1
Salmonella enterica subsp. enterica serovar Kentucky strain CVM N38240 N38240, whole genome shotgun sequence	RefSeq	GCF_001479755.1
Salmonella enterica subsp. enterica serovar Infantis strain CVM N38848 N38848, whole genome shotgun sequence	RefSeq	GCF_001479785.1
Salmonella enterica subsp. enterica serovar Schwarzengrund strain CVM N38851 N38851, whole genome shotgun sequence	RefSeq	GCF_001479805.1
Salmonella enterica subsp. enterica serovar 4,[5],12:i:- strain CVM N38855 N38855, whole genome shotgun sequence	RefSeq	GCF_001479815.1
Salmonella enterica subsp. enterica serovar Albany strain CVM N38860 N38860, whole genome shotgun sequence	RefSeq	GCF_001479845.1
Salmonella enterica subsp. enterica serovar Hadar strain CVM N38861 N38861, whole genome shotgun sequence	RefSeq	GCF_001479865.1
Salmonella enterica subsp. enterica serovar Enteritidis strain CVM N38869 N38869, whole genome shotgun sequence	RefSeq	GCF_001479885.1
Salmonella enterica subsp. enterica serovar Kentucky strain CVM N38870 N38870, whole genome shotgun sequence	RefSeq	GCF_001479905.1
Salmonella enterica subsp. enterica serovar Typhimurium var. 5- strain CVM N38873 N38873, whole genome shotgun sequence	RefSeq	GCF_001479925.1
Salmonella enterica subsp. enterica serovar London strain CVM N38882 N38882, whole genome shotgun sequence	RefSeq	GCF_001479935.1
Salmonella enterica subsp. enterica serovar Muenchen strain CVM N38885 N38885, whole genome shotgun sequence	RefSeq	GCF_001479965.1
Salmonella enterica subsp. enterica serovar Mbandaka strain CVM N38886 N38886, whole genome shotgun sequence	RefSeq	GCF_001479985.1
Salmonella enterica subsp. enterica serovar Newport strain CVM N38893 N38893, whole genome shotgun sequence	RefSeq	GCF_001479995.1
Salmonella enterica subsp. enterica serovar Typhimurium var. 5- strain CVM N38903 N38903, whole genome shotgun sequence	RefSeq	GCF_001480025.1
Salmonella enterica subsp. enterica serovar Kentucky strain CVM N38909 N38909, whole genome shotgun sequence	RefSeq	GCF_001480045.1
Salmonella enterica subsp. enterica serovar Typhimurium strain CVM N38917 N38917, whole genome shotgun sequence	RefSeq	GCF_001480055.1
Salmonella enterica subsp. enterica serovar Typhimurium strain CVM N38921 N38921, whole genome shotgun sequence	RefSeq	GCF_001480085.1
Salmonella enterica subsp. enterica serovar Typhimurium var. 5- strain CVM N38943 N38943, whole genome shotgun sequence	RefSeq	GCF_001480105.1
Salmonella enterica subsp. enterica serovar Typhimurium strain CVM N38929 N38929, whole genome shotgun sequence	RefSeq	GCF_001480115.1
Salmonella enterica subsp. enterica serovar Typhimurium var. 5- strain CVM N40368 N40368, whole genome shotgun sequence	RefSeq	GCF_001480145.1
Salmonella enterica subsp. enterica serovar Worthington strain CVM N40374 N40374, whole genome shotgun sequence	RefSeq	GCF_001480165.1
Salmonella enterica subsp. enterica serovar Reading strain CVM N40375 N40375, whole genome shotgun sequence	RefSeq	GCF_001480185.1
Salmonella enterica subsp. enterica serovar Typhimurium var. 5- strain CVM N40379 N40379, whole genome shotgun sequence	RefSeq	GCF_001480205.1
Salmonella enterica subsp. enterica serovar Typhimurium var. 5- strain CVM N40384 N40384, whole genome shotgun sequence	RefSeq	GCF_001480225.1
Salmonella enterica subsp. enterica serovar Dublin strain CVM N40387 N40387, whole genome shotgun sequence	RefSeq	GCF_001480245.1
Salmonella enterica subsp. enterica serovar Typhimurium var. 5- strain CVM N40416 N40416, whole genome shotgun sequence	RefSeq	GCF_001480265.1
Salmonella enterica subsp. enterica serovar Typhimurium var. 5- strain CVM N40935 N40935, whole genome shotgun sequence	RefSeq	GCF_001480285.1
Salmonella enterica subsp. enterica serovar Dublin strain CVM N41733 N41733, whole genome shotgun sequence	RefSeq	GCF_001480305.1
Salmonella enterica subsp. enterica serovar Schwarzengrund strain CVM N41734 N41734, whole genome shotgun sequence	RefSeq	GCF_001480325.1
Salmonella enterica subsp. enterica serovar Braenderup strain CVM N41747 N41747, whole genome shotgun sequence	RefSeq	GCF_001480345.1
Salmonella enterica subsp. enterica serovar 4,[5],12:i:- strain CVM N41895 N41895, whole genome shotgun sequence	RefSeq	GCF_001480365.1
Salmonella enterica subsp. enterica serovar Typhimurium var. 5- strain CVM N41904 N41904, whole genome shotgun sequence	RefSeq	GCF_001480385.1
Salmonella enterica subsp. enterica serovar Kentucky strain CVM N42233 N42233, whole genome shotgun sequence	RefSeq	GCF_001480405.1
Salmonella enterica subsp. enterica serovar Braenderup strain CVM N42235 N42235, whole genome shotgun sequence	RefSeq	GCF_001480425.1
Salmonella enterica subsp. enterica serovar Heidelberg strain CVM N42239 N42239, whole genome shotgun sequence	RefSeq	GCF_001480445.1
Salmonella enterica subsp. enterica serovar Montevideo strain CVM N42336 N42336, whole genome shotgun sequence	RefSeq	GCF_001480465.1
Salmonella enterica subsp. enterica serovar Typhimurium strain CVM N42450 N42450, whole genome shotgun sequence	RefSeq	GCF_001480485.1
Salmonella enterica subsp. enterica serovar Mbandaka strain CVM N42451 N42451, whole genome shotgun sequence	RefSeq	GCF_001480505.1
Salmonella enterica subsp. enterica serovar Schwarzengrund strain CVM N38910 N38910, whole genome shotgun sequence	RefSeq	GCF_001480535.1
Salmonella enterica subsp. enterica serovar Brandenburg strain CVM N40367 N40367, whole genome shotgun sequence	RefSeq	GCF_001480545.1
Salmonella enterica subsp. enterica serovar Berta strain CVM N40408 N40408, whole genome shotgun sequence	RefSeq	GCF_001480555.1
Salmonella enterica subsp. enterica serovar Kentucky strain CVM N42453 N42453, whole genome shotgun sequence	RefSeq	GCF_001480595.1
Salmonella enterica subsp. enterica serovar Hadar strain CVM N42468 N42468, whole genome shotgun sequence	RefSeq	GCF_001480605.1
Salmonella enterica subsp. enterica serovar Agona strain CVM N42469 N42469, whole genome shotgun sequence	RefSeq	GCF_001480635.1
Salmonella enterica subsp. enterica serovar Newport strain CVM N42477 N42477, whole genome shotgun sequence	RefSeq	GCF_001480655.1
Salmonella enterica subsp. enterica serovar Heidelberg strain CVM N42482 N42482, whole genome shotgun sequence	RefSeq	GCF_001480665.1
Salmonella enterica subsp. enterica serovar Kentucky strain CVM N42500 N42500, whole genome shotgun sequence	RefSeq	GCF_001480695.1
Salmonella enterica subsp. enterica serovar Kentucky strain CVM N42508 N42508, whole genome shotgun sequence	RefSeq	GCF_001480715.1
Salmonella enterica subsp. enterica serovar Dublin strain CVM N42512 N42512, whole genome shotgun sequence	RefSeq	GCF_001480725.1
Salmonella enterica subsp. enterica serovar Kentucky strain CVM N42521 N42521, whole genome shotgun sequence	RefSeq	GCF_001480755.1
Salmonella enterica subsp. enterica serovar Typhimurium var. 5- strain CVM N37941 N37941, whole genome shotgun sequence	RefSeq	GCF_001480775.1
Salmonella enterica subsp. enterica serovar Typhimurium var. 5- strain CVM N38229 N38229, whole genome shotgun sequence	RefSeq	GCF_001480795.1
Salmonella enterica subsp. enterica serovar Kentucky strain CVM N38868 N38868, whole genome shotgun sequence	RefSeq	GCF_001480805.1
Salmonella enterica subsp. enterica serovar Agona strain CVM N38874 N38874, whole genome shotgun sequence	RefSeq	GCF_001480835.1
Salmonella enterica subsp. enterica serovar Typhimurium strain CVM N38914 N38914, whole genome shotgun sequence	RefSeq	GCF_001480855.1
Salmonella enterica subsp. enterica serovar Kentucky strain CVM N39863 N39863, whole genome shotgun sequence	RefSeq	GCF_001480865.1
Salmonella enterica subsp. enterica serovar Schwarzengrund strain CVM N39866 N39866, whole genome shotgun sequence	RefSeq	GCF_001480895.1
Salmonella enterica strain CVM N40366 N40366, whole genome shotgun sequence	RefSeq	GCF_001480915.1
Salmonella enterica subsp. enterica serovar Kentucky strain CVM N40395 N40395, whole genome shotgun sequence	RefSeq	GCF_001480925.1
Salmonella enterica subsp. enterica serovar Typhimurium var. 5- strain CVM N40413 N40413, whole genome shotgun sequence	RefSeq	GCF_001480955.1
Salmonella enterica subsp. enterica serovar 4,[5],12:i:- strain CVM N40939 N40939, whole genome shotgun sequence	RefSeq	GCF_001480975.1
Salmonella enterica subsp. enterica serovar Typhimurium var. 5- strain CVM N41906 N41906, whole genome shotgun sequence	RefSeq	GCF_001480985.1
Salmonella enterica subsp. enterica serovar Kentucky strain CVM N41913 N41913, whole genome shotgun sequence	RefSeq	GCF_001481015.1
Salmonella enterica subsp. enterica serovar Senftenberg strain CVM N42232 N42232, whole genome shotgun sequence	RefSeq	GCF_001481035.1
Salmonella enterica subsp. enterica serovar Saintpaul strain CVM N42458 N42458, whole genome shotgun sequence	RefSeq	GCF_001481045.1
Salmonella enterica subsp. enterica serovar Typhimurium strain CVM N42467 N42467, whole genome shotgun sequence	RefSeq	GCF_001481075.1
Salmonella enterica subsp. enterica serovar Heidelberg strain CVM N42472 N42472, whole genome shotgun sequence	RefSeq	GCF_001481095.1
Salmonella enterica subsp. enterica serovar Anatum strain CVM N42473 N42473, whole genome shotgun sequence	RefSeq	GCF_001481105.1
Salmonella enterica subsp. enterica serovar Muenchen strain CVM N42479 N42479, whole genome shotgun sequence	RefSeq	GCF_001481135.1
Salmonella enterica subsp. enterica serovar Mbandaka strain CVM N42487 N42487, whole genome shotgun sequence	RefSeq	GCF_001481155.1
Salmonella enterica subsp. enterica serovar Typhimurium var. 5- strain CVM N42492 N42492, whole genome shotgun sequence	RefSeq	GCF_001481175.1
Salmonella enterica subsp. enterica serovar Dublin strain CVM N42502 N42502, whole genome shotgun sequence	RefSeq	GCF_001481195.1
Salmonella enterica subsp. enterica serovar Derby strain CVM N42507 N42507, whole genome shotgun sequence	RefSeq	GCF_001481215.1
Salmonella enterica subsp. enterica serovar Typhimurium var. 5- strain CVM N42518 N42518, whole genome shotgun sequence	RefSeq	GCF_001481235.1
Salmonella enterica subsp. enterica serovar Reading strain CVM N43241 N43241, whole genome shotgun sequence	RefSeq	GCF_001481255.1
Salmonella enterica subsp. enterica serovar Muenchen strain CVM N42480 N42480, whole genome shotgun sequence	RefSeq	GCF_001481325.1
Salmonella enterica subsp. enterica serovar Reading strain CVM N42528 N42528, whole genome shotgun sequence	RefSeq	GCF_001481335.1
Salmonella enterica subsp. enterica serovar Paratyphi B str. SPB7, complete genome	RefSeq	GCF_000018705.1
Salmonella enterica subsp. enterica serovar Paratyphi A strain CMCC50093 genome	RefSeq	GCF_001045395.1
Salmonella enterica subsp. enterica serovar Paratyphi A strain CMCC 50503, complete genome	RefSeq	GCF_000818115.1
Salmonella enterica subsp. enterica serovar Paratyphi A strain CMCC 50973, complete genome	RefSeq	GCF_000818075.1
Salmonella enterica subsp. enterica serovar Paratyphi A strain FDAARGOS_368 chromosome, complete genome	RefSeq	GCF_002386165.1
Salmonella enterica subsp. enterica serovar Paratyphi C str. RKS4594, complete sequence	RefSeq	GCF_000018385.1
Salmonella enterica subsp. enterica serovar Mississippi str. A4-633, whole genome shotgun sequence	GenBank	GCA_000231625.2
